# Supplementary material for: De Novo Assembly and Developmental Transcriptome Analysis of the Small White Butterfly Pieris rapae
Source: PLoS One. 2016 Jul 18;11(7):e0159258. doi: 10.1371/journal.pone.0159258 (PMC4948883; doi:10.1371/journal.pone.0159258)
Supplement: S2 Table — Partial nodes genes were listed in Table 2. (XLS) [file pone.0159258.s007.xls]

## Sheet: Sheet1
query subject	ko_number	ko_description	ko	pathway	partial node gene
comp103853_c0_seq1	K04456	AKT; RAC serine/threonine-protein kinase [EC:2.7.11.1]	ko04068	FoxO signaling pathway
comp106597_c0_seq1	K08336	ATG12; ubiquitin-like protein ATG12	ko04068	FoxO signaling pathway	atg12
comp117243_c0_seq1	K04728	ATM; ataxia telangiectasia mutated family protein [EC:2.7.11.1]	ko04068	FoxO signaling pathway
comp117276_c0_seq1	K04728	ATM; ataxia telangiectasia mutated family protein [EC:2.7.11.1]	ko04068	FoxO signaling pathway
comp106510_c0_seq1	K15464	BNIP3; BCL2/adenovirus E1B 19 kDa protein-interacting protein 3	ko04068	FoxO signaling pathway
comp107811_c0_seq1	K15464	BNIP3; BCL2/adenovirus E1B 19 kDa protein-interacting protein 3	ko04068	FoxO signaling pathway
comp100687_c0_seq1	K05868	CCNB; cyclin B	ko04068	FoxO signaling pathway
comp100880_c0_seq1	K05868	CCNB; cyclin B	ko04068	FoxO signaling pathway
comp112837_c0_seq1	K05868	CCNB; cyclin B	ko04068	FoxO signaling pathway
comp102970_c0_seq1	K10151	CCND2; cyclin D2	ko04068	FoxO signaling pathway
comp103165_c0_seq1	K10151	CCND2; cyclin D2	ko04068	FoxO signaling pathway
comp95164_c0_seq1	K10151	CCND2; cyclin D2	ko04068	FoxO signaling pathway
comp98756_c1_seq1	K10151	CCND2; cyclin D2	ko04068	FoxO signaling pathway
comp114299_c0_seq1	K10146	CCNG2; cyclin G2	ko04068	FoxO signaling pathway
comp114452_c0_seq1	K10146	CCNG2; cyclin G2	ko04068	FoxO signaling pathway
comp103486_c0_seq1	K02206	CDK2; cyclin-dependent kinase 2 [EC:2.7.11.22]	ko04068	FoxO signaling pathway
comp103820_c0_seq1	K02206	CDK2; cyclin-dependent kinase 2 [EC:2.7.11.22]	ko04068	FoxO signaling pathway
comp114569_c0_seq1	K08960	CSNK1E; casein kinase 1, epsilon [EC:2.7.11.1]	ko04068	FoxO signaling pathway
comp116866_c0_seq1	K08960	CSNK1E; casein kinase 1, epsilon [EC:2.7.11.1]	ko04068	FoxO signaling pathway
comp111141_c0_seq1	K01596	E4.1.1.32; phosphoenolpyruvate carboxykinase (GTP) [EC:4.1.1.32]	ko04068	FoxO signaling pathway
comp111343_c0_seq1	K01596	E4.1.1.32; phosphoenolpyruvate carboxykinase (GTP) [EC:4.1.1.32]	ko04068	FoxO signaling pathway
comp28368_c0_seq1	K01596	E4.1.1.32; phosphoenolpyruvate carboxykinase (GTP) [EC:4.1.1.32]	ko04068	FoxO signaling pathway
comp62522_c0_seq1	K01596	E4.1.1.32; phosphoenolpyruvate carboxykinase (GTP) [EC:4.1.1.32]	ko04068	FoxO signaling pathway
comp115682_c0_seq1	K04361	EGFR; epidermal growth factor receptor [EC:2.7.10.1]	ko04068	FoxO signaling pathway
comp115911_c0_seq1	K04361	EGFR; epidermal growth factor receptor [EC:2.7.10.1]	ko04068	FoxO signaling pathway
comp109651_c0_seq1	K04498	EP300; E1A/CREB-binding protein [EC:2.3.1.48]	ko04068	FoxO signaling pathway
comp110004_c0_seq1	K04498	EP300; E1A/CREB-binding protein [EC:2.3.1.48]	ko04068	FoxO signaling pathway
comp112379_c0_seq1	K04498	EP300; E1A/CREB-binding protein [EC:2.3.1.48]	ko04068	FoxO signaling pathway
comp113296_c0_seq1	K04498	EP300; E1A/CREB-binding protein [EC:2.3.1.48]	ko04068	FoxO signaling pathway
comp40791_c1_seq1	K04498	EP300; E1A/CREB-binding protein [EC:2.3.1.48]	ko04068	FoxO signaling pathway
comp95876_c0_seq1	K04498	EP300; E1A/CREB-binding protein [EC:2.3.1.48]	ko04068	FoxO signaling pathway
comp114273_c0_seq1	K10305	FBXO25_32; F-box protein 25/32	ko04068	FoxO signaling pathway
comp101451_c0_seq1	K09385	FOXG; forkhead box protein G	ko04068	FoxO signaling pathway	FOXG
comp101567_c0_seq1	K09385	FOXG; forkhead box protein G	ko04068	FoxO signaling pathway	FOXG
comp102963_c0_seq1	K09385	FOXG; forkhead box protein G	ko04068	FoxO signaling pathway	FOXG
comp108012_c1_seq1	K09385	FOXG; forkhead box protein G	ko04068	FoxO signaling pathway	FOXG
comp111476_c0_seq1	K09385	FOXG; forkhead box protein G	ko04068	FoxO signaling pathway	FOXG
comp112167_c0_seq1	K09385	FOXG; forkhead box protein G	ko04068	FoxO signaling pathway	FOXG
comp99357_c0_seq1	K09385	FOXG; forkhead box protein G	ko04068	FoxO signaling pathway	FOXG
comp114845_c0_seq1	K09408	FOXO3; forkhead box protein O3	ko04068	FoxO signaling pathway	FoxO3
comp115194_c0_seq1	K09408	FOXO3; forkhead box protein O3	ko04068	FoxO signaling pathway	FoxO3
comp110299_c0_seq1	K01084	G6PC; glucose-6-phosphatase [EC:3.1.3.9]	ko04068	FoxO signaling pathway
comp110665_c0_seq1	K01084	G6PC; glucose-6-phosphatase [EC:3.1.3.9]	ko04068	FoxO signaling pathway
comp111457_c0_seq1	K08341	GABARAP; GABA(A) receptor-associated protein	ko04068	FoxO signaling pathway
comp115538_c0_seq1	K08341	GABARAP; GABA(A) receptor-associated protein	ko04068	FoxO signaling pathway
comp95521_c0_seq1	K04402	GADD45; growth arrest and DNA-damage-inducible protein	ko04068	FoxO signaling pathway
comp95973_c0_seq1	K04402	GADD45; growth arrest and DNA-damage-inducible protein	ko04068	FoxO signaling pathway
comp113628_c1_seq1	K04364	GRB2; growth factor receptor-binding protein 2	ko04068	FoxO signaling pathway
comp113677_c0_seq1	K04364	GRB2; growth factor receptor-binding protein 2	ko04068	FoxO signaling pathway
comp116589_c0_seq1	K15010	HOMER; homer	ko04068	FoxO signaling pathway
comp106413_c0_seq1	K07209	IKBKB; inhibitor of nuclear factor kappa-B kinase subunit beta [EC:2.7.11.10]	ko04068	FoxO signaling pathway
comp107767_c0_seq1	K07209	IKBKB; inhibitor of nuclear factor kappa-B kinase subunit beta [EC:2.7.11.10]	ko04068	FoxO signaling pathway
comp113551_c0_seq1	K04527	INSR; insulin receptor [EC:2.7.10.1]	ko04068	FoxO signaling pathway
comp113593_c0_seq1	K04527	INSR; insulin receptor [EC:2.7.10.1]	ko04068	FoxO signaling pathway
comp116761_c0_seq1	K04527	INSR; insulin receptor [EC:2.7.10.1]	ko04068	FoxO signaling pathway
comp116767_c0_seq1	K04527	INSR; insulin receptor [EC:2.7.10.1]	ko04068	FoxO signaling pathway
comp130943_c0_seq1	K04527	INSR; insulin receptor [EC:2.7.10.1]	ko04068	FoxO signaling pathway
comp117119_c0_seq1	K16172	IRS1; insulin receptor substrate 1	ko04068	FoxO signaling pathway
comp117166_c0_seq1	K16172	IRS1; insulin receptor substrate 1	ko04068	FoxO signaling pathway
comp109798_c0_seq1	K04440	JNK; c-Jun N-terminal kinase [EC:2.7.11.24]	ko04068	FoxO signaling pathway
comp110781_c0_seq1	K04440	JNK; c-Jun N-terminal kinase [EC:2.7.11.24]	ko04068	FoxO signaling pathway
comp102923_c0_seq1	K03781	katE; catalase [EC:1.11.1.6]	ko04068	FoxO signaling pathway
comp110461_c0_seq1	K03781	katE; catalase [EC:1.11.1.6]	ko04068	FoxO signaling pathway
comp111229_c0_seq1	K03781	katE; catalase [EC:1.11.1.6]	ko04068	FoxO signaling pathway
comp132865_c0_seq1	K03781	katE; catalase [EC:1.11.1.6]	ko04068	FoxO signaling pathway
comp135922_c0_seq1	K03781	katE; catalase [EC:1.11.1.6]	ko04068	FoxO signaling pathway
comp18834_c0_seq1	K03781	katE; catalase [EC:1.11.1.6]	ko04068	FoxO signaling pathway
comp27132_c0_seq1	K03781	katE; catalase [EC:1.11.1.6]	ko04068	FoxO signaling pathway
comp80037_c0_seq1	K03781	katE; catalase [EC:1.11.1.6]	ko04068	FoxO signaling pathway
comp84913_c0_seq1	K03781	katE; catalase [EC:1.11.1.6]	ko04068	FoxO signaling pathway
comp110429_c0_seq1	K04368	MAP2K1; mitogen-activated protein kinase kinase 1 [EC:2.7.12.2]	ko04068	FoxO signaling pathway	MAP2K1
comp110468_c0_seq1	K04368	MAP2K1; mitogen-activated protein kinase kinase 1 [EC:2.7.12.2]	ko04068	FoxO signaling pathway	MAP2K1
comp109867_c0_seq1	K04371	MAPK1_3; mitogen-activated protein kinase 1/3 [EC:2.7.11.24]	ko04068	FoxO signaling pathway
comp111195_c0_seq1	K04371	MAPK1_3; mitogen-activated protein kinase 1/3 [EC:2.7.11.24]	ko04068	FoxO signaling pathway
comp114592_c0_seq1	K06643	MDM2; E3 ubiquitin-protein ligase Mdm2 [EC:6.3.2.19]	ko04068	FoxO signaling pathway
comp115882_c0_seq1	K04468	NLK; nemo like kinase [EC:2.7.11.24]	ko04068	FoxO signaling pathway
comp115915_c0_seq1	K04468	NLK; nemo like kinase [EC:2.7.11.24]	ko04068	FoxO signaling pathway
comp54316_c0_seq1	K04468	NLK; nemo like kinase [EC:2.7.11.24]	ko04068	FoxO signaling pathway
comp110285_c0_seq1	K04441	P38; p38 MAP kinase [EC:2.7.11.24]	ko04068	FoxO signaling pathway
comp111445_c1_seq1	K04441	P38; p38 MAP kinase [EC:2.7.11.24]	ko04068	FoxO signaling pathway
comp109278_c0_seq1	K06276	PDPK1; 3-phosphoinositide dependent protein kinase-1 [EC:2.7.11.1]	ko04068	FoxO signaling pathway
comp109786_c0_seq1	K06276	PDPK1; 3-phosphoinositide dependent protein kinase-1 [EC:2.7.11.1]	ko04068	FoxO signaling pathway
comp115656_c0_seq1	K00922	PIK3C; phosphatidylinositol-4,5-bisphosphate 3-kinase [EC:2.7.1.153]	ko04068	FoxO signaling pathway
comp115691_c0_seq1	K00922	PIK3C; phosphatidylinositol-4,5-bisphosphate 3-kinase [EC:2.7.1.153]	ko04068	FoxO signaling pathway
comp103879_c0_seq1	K02649	PIK3R; phosphoinositide-3-kinase, regulatory subunit	ko04068	FoxO signaling pathway
comp104461_c0_seq1	K02649	PIK3R; phosphoinositide-3-kinase, regulatory subunit	ko04068	FoxO signaling pathway
comp104461_c0_seq1	K02649	PIK3R; phosphoinositide-3-kinase, regulatory subunit	ko04068	FoxO signaling pathway
comp113590_c0_seq1	K06631	PLK1; polo-like kinase 1 [EC:2.7.11.21]	ko04068	FoxO signaling pathway
comp103117_c0_seq1	K08863	PLK4; polo-like kinase 4 [EC:2.7.11.21]	ko04068	FoxO signaling pathway
comp109997_c0_seq1	K08863	PLK4; polo-like kinase 4 [EC:2.7.11.21]	ko04068	FoxO signaling pathway
comp111110_c0_seq1	K07198	PRKAA; 5'-AMP-activated protein kinase, catalytic alpha subunit [EC:2.7.11.11]	ko04068	FoxO signaling pathway
comp111168_c0_seq1	K07198	PRKAA; 5'-AMP-activated protein kinase, catalytic alpha subunit [EC:2.7.11.11]	ko04068	FoxO signaling pathway
comp112209_c0_seq1	K07199	PRKAB; 5'-AMP-activated protein kinase, regulatory beta subunit	ko04068	FoxO signaling pathway
comp112426_c0_seq1	K07199	PRKAB; 5'-AMP-activated protein kinase, regulatory beta subunit	ko04068	FoxO signaling pathway
comp106857_c0_seq1	K07200	PRKAG; 5'-AMP-activated protein kinase, regulatory gamma subunit	ko04068	FoxO signaling pathway
comp106906_c0_seq1	K07200	PRKAG; 5'-AMP-activated protein kinase, regulatory gamma subunit	ko04068	FoxO signaling pathway
comp111630_c0_seq1	K07200	PRKAG; 5'-AMP-activated protein kinase, regulatory gamma subunit	ko04068	FoxO signaling pathway
comp101604_c0_seq1	K11434	PRMT1; protein arginine N-methyltransferase 1 [EC:2.1.1.-]	ko04068	FoxO signaling pathway
comp97169_c0_seq1	K11434	PRMT1; protein arginine N-methyltransferase 1 [EC:2.1.1.-]	ko04068	FoxO signaling pathway
comp97346_c0_seq1	K11434	PRMT1; protein arginine N-methyltransferase 1 [EC:2.1.1.-]	ko04068	FoxO signaling pathway
comp111517_c0_seq1	K01110	PTEN; phosphatidylinositol-3,4,5-trisphosphate 3-phosphatase and dual-specificity protein phosphatase PTEN [EC:3.1.3.16 3.1.3.48 3.1.3.67]	ko04068	FoxO signaling pathway
comp111902_c0_seq1	K01110	PTEN; phosphatidylinositol-3,4,5-trisphosphate 3-phosphatase and dual-specificity protein phosphatase PTEN [EC:3.1.3.16 3.1.3.48 3.1.3.67]	ko04068	FoxO signaling pathway
comp114644_c0_seq1	K03875	SKP2; F-box and leucine-rich repeat protein 1 (S-phase kinase-associated protein 2)	ko04068	FoxO signaling pathway
comp114961_c0_seq1	K03875	SKP2; F-box and leucine-rich repeat protein 1 (S-phase kinase-associated protein 2)	ko04068	FoxO signaling pathway
comp115346_c0_seq1	K04500	SMAD2_3; mothers against decapentaplegic homolog 2/3	ko04068	FoxO signaling pathway
comp116495_c0_seq1	K04501	SMAD4; mothers against decapentaplegic homolog 4	ko04068	FoxO signaling pathway
comp116648_c0_seq1	K04501	SMAD4; mothers against decapentaplegic homolog 4	ko04068	FoxO signaling pathway
comp46690_c0_seq1	K04501	SMAD4; mothers against decapentaplegic homolog 4	ko04068	FoxO signaling pathway
comp60029_c0_seq1	K04564	SOD2; superoxide dismutase, Fe-Mn family [EC:1.15.1.1]	ko04068	FoxO signaling pathway
comp81805_c0_seq1	K04564	SOD2; superoxide dismutase, Fe-Mn family [EC:1.15.1.1]	ko04068	FoxO signaling pathway
comp96410_c1_seq1	K04564	SOD2; superoxide dismutase, Fe-Mn family [EC:1.15.1.1]	ko04068	FoxO signaling pathway
comp116073_c0_seq1	K03099	SOS; son of sevenless	ko04068	FoxO signaling pathway
comp115287_c0_seq1	K07298	STK11; serine/threonine-protein kinase 11	ko04068	FoxO signaling pathway
comp115738_c0_seq1	K07298	STK11; serine/threonine-protein kinase 11	ko04068	FoxO signaling pathway
comp113434_c0_seq1	K04674	TGFBR1; TGF-beta receptor type-1 [EC:2.7.11.30]	ko04068	FoxO signaling pathway
comp114302_c0_seq1	K04674	TGFBR1; TGF-beta receptor type-1 [EC:2.7.11.30]	ko04068	FoxO signaling pathway
comp102102_c0_seq1	K11838	USP7; ubiquitin carboxyl-terminal hydrolase 7 [EC:3.4.19.12]	ko04068	FoxO signaling pathway
comp116199_c0_seq1	K11838	USP7; ubiquitin carboxyl-terminal hydrolase 7 [EC:3.4.19.12]	ko04068	FoxO signaling pathway
comp116440_c0_seq1	K11838	USP7; ubiquitin carboxyl-terminal hydrolase 7 [EC:3.4.19.12]	ko04068	FoxO signaling pathway
comp92202_c0_seq1	K11838	USP7; ubiquitin carboxyl-terminal hydrolase 7 [EC:3.4.19.12]	ko04068	FoxO signaling pathway
comp94943_c0_seq1	K11838	USP7; ubiquitin carboxyl-terminal hydrolase 7 [EC:3.4.19.12]	ko04068	FoxO signaling pathway
comp99995_c0_seq1	K11838	USP7; ubiquitin carboxyl-terminal hydrolase 7 [EC:3.4.19.12]	ko04068	FoxO signaling pathway
comp105599_c0_seq1	K04662	BMP2_4; bone morphogenetic protein 2/4	ko04340	Hedgehog signaling pathway
comp107102_c0_seq1	K04662	BMP2_4; bone morphogenetic protein 2/4	ko04340	Hedgehog signaling pathway
comp107224_c0_seq1	K16799	CI; transcriptional activator cubitus interruptus	ko04340	Hedgehog signaling pathway
comp117263_c1_seq1	K16799	CI; transcriptional activator cubitus interruptus	ko04340	Hedgehog signaling pathway
comp117267_c0_seq1	K16799	CI; transcriptional activator cubitus interruptus	ko04340	Hedgehog signaling pathway
comp114359_c0_seq1	K06227	COS2; costal 2	ko04340	Hedgehog signaling pathway
comp112972_c0_seq1	K08957	CSNK1A; casein kinase 1, alpha [EC:2.7.11.1]	ko04340	Hedgehog signaling pathway	CK1
comp113323_c1_seq1	K08957	CSNK1A; casein kinase 1, alpha [EC:2.7.11.1]	ko04340	Hedgehog signaling pathway	CK1
comp114569_c0_seq1	K08960	CSNK1E; casein kinase 1, epsilon [EC:2.7.11.1]	ko04340	Hedgehog signaling pathway	CK1
comp116866_c0_seq1	K08960	CSNK1E; casein kinase 1, epsilon [EC:2.7.11.1]	ko04340	Hedgehog signaling pathway	CK1
comp115335_c0_seq1	K08958	CSNK1G; casein kinase 1, gamma [EC:2.7.11.1]	ko04340	Hedgehog signaling pathway	CK1
comp115762_c0_seq1	K08958	CSNK1G; casein kinase 1, gamma [EC:2.7.11.1]	ko04340	Hedgehog signaling pathway	CK1
comp113200_c0_seq1	K03362	FBXW1_11; F-box and WD-40 domain protein 1/11	ko04340	Hedgehog signaling pathway	Slimb
comp114680_c0_seq1	K06228	FU; fused [EC:2.7.11.1]	ko04340	Hedgehog signaling pathway	FU
comp115504_c1_seq1	K06228	FU; fused [EC:2.7.11.1]	ko04340	Hedgehog signaling pathway	FU
comp115339_c0_seq1	K06232	GAS1; growth arrest-specific 1	ko04340	Hedgehog signaling pathway
comp114859_c0_seq1	K03083	GSK3B; glycogen synthase kinase 3 beta [EC:2.7.11.26]	ko04340	Hedgehog signaling pathway
comp107419_c0_seq1	K06224	HH; hedgehog	ko04340	Hedgehog signaling pathway	hedgehog
comp109731_c0_seq1	K06224	HH; hedgehog	ko04340	Hedgehog signaling pathway	hedgehog
comp108405_c0_seq1	K06233	LRP2; low density lipoprotein-related protein 2	ko04340	Hedgehog signaling pathway
comp109517_c0_seq1	K06233	LRP2; low density lipoprotein-related protein 2	ko04340	Hedgehog signaling pathway
comp111982_c0_seq1	K06233	LRP2; low density lipoprotein-related protein 2	ko04340	Hedgehog signaling pathway
comp115648_c0_seq1	K06233	LRP2; low density lipoprotein-related protein 2	ko04340	Hedgehog signaling pathway
comp115791_c0_seq1	K06233	LRP2; low density lipoprotein-related protein 2	ko04340	Hedgehog signaling pathway
comp129751_c0_seq1	K06233	LRP2; low density lipoprotein-related protein 2	ko04340	Hedgehog signaling pathway
comp103780_c0_seq1	K04345	PKA; protein kinase A [EC:2.7.11.11]	ko04340	Hedgehog signaling pathway
comp104653_c0_seq1	K04345	PKA; protein kinase A [EC:2.7.11.11]	ko04340	Hedgehog signaling pathway	PKA
comp107784_c0_seq1	K04345	PKA; protein kinase A [EC:2.7.11.11]	ko04340	Hedgehog signaling pathway	PKA
comp108049_c0_seq1	K04345	PKA; protein kinase A [EC:2.7.11.11]	ko04340	Hedgehog signaling pathway	PKA
comp108718_c0_seq1	K04345	PKA; protein kinase A [EC:2.7.11.11]	ko04340	Hedgehog signaling pathway	PKA
comp109240_c0_seq1	K04345	PKA; protein kinase A [EC:2.7.11.11]	ko04340	Hedgehog signaling pathway	PKA
comp128324_c0_seq1	K04345	PKA; protein kinase A [EC:2.7.11.11]	ko04340	Hedgehog signaling pathway	PKA
comp54055_c0_seq1	K04345	PKA; protein kinase A [EC:2.7.11.11]	ko04340	Hedgehog signaling pathway	PKA
comp77551_c0_seq1	K04345	PKA; protein kinase A [EC:2.7.11.11]	ko04340	Hedgehog signaling pathway	PKA
comp80799_c0_seq1	K04345	PKA; protein kinase A [EC:2.7.11.11]	ko04340	Hedgehog signaling pathway	PKA
comp80799_c1_seq1	K04345	PKA; protein kinase A [EC:2.7.11.11]	ko04340	Hedgehog signaling pathway	PKA
comp86976_c0_seq1	K04345	PKA; protein kinase A [EC:2.7.11.11]	ko04340	Hedgehog signaling pathway	PKA
comp97465_c0_seq1	K04345	PKA; protein kinase A [EC:2.7.11.11]	ko04340	Hedgehog signaling pathway	PKA
comp117163_c0_seq1	K06225	PTCH1; patched 1	ko04340	Hedgehog signaling pathway	PTCH1
comp117233_c0_seq1	K06225	PTCH1; patched 1	ko04340	Hedgehog signaling pathway	PTCH1
comp91837_c0_seq1	K06234	RAB23; Ras-related protein Rab-23	ko04340	Hedgehog signaling pathway
comp91992_c0_seq1	K06234	RAB23; Ras-related protein Rab-23	ko04340	Hedgehog signaling pathway
comp116242_c0_seq1	K06226	SMO; smoothened	ko04340	Hedgehog signaling pathway	SMO
comp117185_c0_seq1	K06226	SMO; smoothened	ko04340	Hedgehog signaling pathway	SMO
comp109689_c0_seq1	K06229	SUFU; suppressor of fused	ko04340	Hedgehog signaling pathway
comp110719_c0_seq1	K06229	SUFU; suppressor of fused	ko04340	Hedgehog signaling pathway
comp133791_c0_seq1	K03209	WNT1; wingless-type MMTV integration site family, member 1	ko04340	Hedgehog signaling pathway
comp74593_c1_seq1	K01357	WNT10; wingless-type MMTV integration site family, member 10	ko04340	Hedgehog signaling pathway
comp90483_c0_seq1	K01357	WNT10; wingless-type MMTV integration site family, member 10	ko04340	Hedgehog signaling pathway
comp90483_c1_seq1	K01357	WNT10; wingless-type MMTV integration site family, member 10	ko04340	Hedgehog signaling pathway
comp89897_c0_seq1	K00408	WNT4; wingless-type MMTV integration site family, member 4	ko04340	Hedgehog signaling pathway
comp93766_c0_seq1	K00408	WNT4; wingless-type MMTV integration site family, member 4	ko04340	Hedgehog signaling pathway
comp64352_c0_seq1	K00444	WNT5; wingless-type MMTV integration site family, member 5	ko04340	Hedgehog signaling pathway
comp72253_c0_seq1	K00444	WNT5; wingless-type MMTV integration site family, member 5	ko04340	Hedgehog signaling pathway
comp94846_c0_seq1	K00444	WNT5; wingless-type MMTV integration site family, member 5	ko04340	Hedgehog signaling pathway
comp94846_c1_seq1	K00444	WNT5; wingless-type MMTV integration site family, member 5	ko04340	Hedgehog signaling pathway
comp100592_c0_seq1	K00445	WNT6; wingless-type MMTV integration site family, member 6	ko04340	Hedgehog signaling pathway
comp102767_c0_seq1	K00572	WNT7; wingless-type MMTV integration site family, member 7	ko04340	Hedgehog signaling pathway
comp104465_c0_seq1	K00572	WNT7; wingless-type MMTV integration site family, member 7	ko04340	Hedgehog signaling pathway
comp138000_c0_seq1	K00572	WNT7; wingless-type MMTV integration site family, member 7	ko04340	Hedgehog signaling pathway
comp104424_c0_seq1	K05692	ACTB_G1; actin beta/gamma 1	ko04390	Hippo signaling pathway
comp117859_c0_seq1	K05692	ACTB_G1; actin beta/gamma 1	ko04390	Hippo signaling pathway
comp117868_c0_seq1	K05692	ACTB_G1; actin beta/gamma 1	ko04390	Hippo signaling pathway
comp73084_c0_seq1	K05692	ACTB_G1; actin beta/gamma 1	ko04390	Hippo signaling pathway
comp74154_c0_seq1	K05692	ACTB_G1; actin beta/gamma 1	ko04390	Hippo signaling pathway
comp78828_c1_seq1	K05692	ACTB_G1; actin beta/gamma 1	ko04390	Hippo signaling pathway
comp86271_c0_seq1	K05692	ACTB_G1; actin beta/gamma 1	ko04390	Hippo signaling pathway
comp94568_c0_seq1	K05692	ACTB_G1; actin beta/gamma 1	ko04390	Hippo signaling pathway
comp114954_c0_seq1	K16682	AJUBA; LIM domain-containing protein	ko04390	Hippo signaling pathway
comp115101_c0_seq1	K16682	AJUBA; LIM domain-containing protein	ko04390	Hippo signaling pathway
comp110074_c2_seq1	K02085	APC; adenomatosis polyposis coli protein	ko04390	Hippo signaling pathway
comp116098_c0_seq1	K02085	APC; adenomatosis polyposis coli protein	ko04390	Hippo signaling pathway
comp116098_c0_seq1	K02085	APC; adenomatosis polyposis coli protein	ko04390	Hippo signaling pathway
comp117133_c0_seq1	K02157	AXIN1; axin 1	ko04390	Hippo signaling pathway
comp64800_c0_seq1	K08731	BIRC5; baculoviral IAP repeat-containing protein 5	ko04390	Hippo signaling pathway
comp79338_c0_seq1	K08731	BIRC5; baculoviral IAP repeat-containing protein 5	ko04390	Hippo signaling pathway
comp105599_c0_seq1	K04662	BMP2_4; bone morphogenetic protein 2/4	ko04390	Hippo signaling pathway
comp107102_c0_seq1	K04662	BMP2_4; bone morphogenetic protein 2/4	ko04390	Hippo signaling pathway
comp101574_c0_seq1	K16621	BMP7; bone morphogenetic protein 7	ko04390	Hippo signaling pathway
comp108265_c0_seq1	K13578	BMPR1B; bone morphogenetic protein receptor type-1B [EC:2.7.11.30]	ko04390	Hippo signaling pathway
comp109365_c1_seq1	K13578	BMPR1B; bone morphogenetic protein receptor type-1B [EC:2.7.11.30]	ko04390	Hippo signaling pathway
comp114454_c0_seq1	K04671	BMPR2; bone morphogenetic protein receptor type-2 [EC:2.7.11.30]	ko04390	Hippo signaling pathway
comp115803_c0_seq1	K04671	BMPR2; bone morphogenetic protein receptor type-2 [EC:2.7.11.30]	ko04390	Hippo signaling pathway
comp102970_c0_seq1	K10151	CCND2; cyclin D2	ko04390	Hippo signaling pathway
comp103165_c0_seq1	K10151	CCND2; cyclin D2	ko04390	Hippo signaling pathway
comp95164_c0_seq1	K10151	CCND2; cyclin D2	ko04390	Hippo signaling pathway
comp98756_c1_seq1	K10151	CCND2; cyclin D2	ko04390	Hippo signaling pathway
comp111861_c0_seq1	K16681	CRB; protein crumbs	ko04390	Hippo signaling pathway
comp117216_c0_seq1	K16681	CRB; protein crumbs	ko04390	Hippo signaling pathway
comp117511_c0_seq1	K16681	CRB; protein crumbs	ko04390	Hippo signaling pathway
comp114569_c0_seq1	K08960	CSNK1E; casein kinase 1, epsilon [EC:2.7.11.1]	ko04390	Hippo signaling pathway
comp116866_c0_seq1	K08960	CSNK1E; casein kinase 1, epsilon [EC:2.7.11.1]	ko04390	Hippo signaling pathway
comp116454_c0_seq1	K05691	CTNNA; catenin alpha	ko04390	Hippo signaling pathway
comp116618_c0_seq1	K05691	CTNNA; catenin alpha	ko04390	Hippo signaling pathway
comp110718_c1_seq1	K02105	CTNNB1; catenin beta 1	ko04390	Hippo signaling pathway
comp107798_c0_seq1	K12076	DLG1; disks large protein 1	ko04390	Hippo signaling pathway
comp115056_c0_seq1	K12076	DLG1; disks large protein 1	ko04390	Hippo signaling pathway
comp115280_c0_seq1	K12076	DLG1; disks large protein 1	ko04390	Hippo signaling pathway
comp76156_c0_seq1	K12076	DLG1; disks large protein 1	ko04390	Hippo signaling pathway
comp86508_c0_seq1	K12076	DLG1; disks large protein 1	ko04390	Hippo signaling pathway
comp107742_c0_seq1	K02353	DVL; segment polarity protein dishevelled	ko04390	Hippo signaling pathway
comp107742_c1_seq1	K02353	DVL; segment polarity protein dishevelled	ko04390	Hippo signaling pathway
comp113200_c0_seq1	K03362	FBXW1_11; F-box and WD-40 domain protein 1/11	ko04390	Hippo signaling pathway
comp96392_c0_seq1	K02432	FZD1_7; frizzled 1/7	ko04390	Hippo signaling pathway
comp98384_c0_seq1	K02432	FZD1_7; frizzled 1/7	ko04390	Hippo signaling pathway
comp112012_c0_seq1	K02354	FZD4; frizzled 4	ko04390	Hippo signaling pathway
comp112949_c0_seq1	K02354	FZD4; frizzled 4	ko04390	Hippo signaling pathway
comp102266_c0_seq1	K02375	FZD5_8; frizzled 5/8	ko04390	Hippo signaling pathway
comp102699_c0_seq1	K02375	FZD5_8; frizzled 5/8	ko04390	Hippo signaling pathway
comp111555_c0_seq1	K02842	FZD9_10; frizzled 9/10	ko04390	Hippo signaling pathway
comp111815_c0_seq1	K02842	FZD9_10; frizzled 9/10	ko04390	Hippo signaling pathway
comp114859_c0_seq1	K03083	GSK3B; glycogen synthase kinase 3 beta [EC:2.7.11.26]	ko04390	Hippo signaling pathway
comp113437_c0_seq1	K08791	LATS1_2; serine/threonine-protein kinase LATS1/2 [EC:2.7.11.1]	ko04390	Hippo signaling pathway	wts
comp11394_c0_seq1	K08791	LATS1_2; serine/threonine-protein kinase LATS1/2 [EC:2.7.11.1]	ko04390	Hippo signaling pathway	wts
comp115891_c0_seq1	K06094	LLGL; lethal(2) giant larvae protein	ko04390	Hippo signaling pathway
comp115945_c0_seq1	K06094	LLGL; lethal(2) giant larvae protein	ko04390	Hippo signaling pathway
comp116474_c0_seq1	K06685	MOB1; MOB kinase activator 1	ko04390	Hippo signaling pathway
comp116659_c0_seq1	K06685	MOB1; MOB kinase activator 1	ko04390	Hippo signaling pathway
comp115273_c0_seq1	K06091	MPP5; MAGUK p55 subfamily member 5	ko04390	Hippo signaling pathway
comp115686_c0_seq1	K06091	MPP5; MAGUK p55 subfamily member 5	ko04390	Hippo signaling pathway
comp107269_c0_seq1	K04377	MYC; Myc proto-oncogene protein	ko04390	Hippo signaling pathway
comp108165_c0_seq1	K04377	MYC; Myc proto-oncogene protein	ko04390	Hippo signaling pathway
comp112077_c0_seq1	K16684	NF2; merlin	ko04390	Hippo signaling pathway
comp112483_c0_seq1	K16684	NF2; merlin	ko04390	Hippo signaling pathway
comp117051_c0_seq1	K04237	PARD3; partitioning defective protein 3	ko04390	Hippo signaling pathway
comp117110_c0_seq1	K04237	PARD3; partitioning defective protein 3	ko04390	Hippo signaling pathway
comp106202_c0_seq1	K06093	PARD6; partitioning defective protein 6	ko04390	Hippo signaling pathway
comp107623_c0_seq1	K06093	PARD6; partitioning defective protein 6	ko04390	Hippo signaling pathway
comp103120_c0_seq1	K06269	PPP1C; serine/threonine-protein phosphatase PP1 catalytic subunit [EC:3.1.3.16]	ko04390	Hippo signaling pathway
comp104275_c0_seq1	K06269	PPP1C; serine/threonine-protein phosphatase PP1 catalytic subunit [EC:3.1.3.16]	ko04390	Hippo signaling pathway
comp109194_c0_seq1	K06269	PPP1C; serine/threonine-protein phosphatase PP1 catalytic subunit [EC:3.1.3.16]	ko04390	Hippo signaling pathway
comp110140_c0_seq1	K06269	PPP1C; serine/threonine-protein phosphatase PP1 catalytic subunit [EC:3.1.3.16]	ko04390	Hippo signaling pathway
comp107827_c0_seq1	K04382	PPP2C; serine/threonine-protein phosphatase 2A catalytic subunit [EC:3.1.3.16]	ko04390	Hippo signaling pathway
comp108393_c0_seq1	K04382	PPP2C; serine/threonine-protein phosphatase 2A catalytic subunit [EC:3.1.3.16]	ko04390	Hippo signaling pathway
comp107056_c0_seq1	K03456	PPP2R1; serine/threonine-protein phosphatase 2A regulatory subunit A	ko04390	Hippo signaling pathway
comp107380_c0_seq1	K03456	PPP2R1; serine/threonine-protein phosphatase 2A regulatory subunit A	ko04390	Hippo signaling pathway
comp104555_c0_seq1	K04354	PPP2R2; serine/threonine-protein phosphatase 2A regulatory subunit B	ko04390	Hippo signaling pathway	mats
comp104579_c0_seq1	K04354	PPP2R2; serine/threonine-protein phosphatase 2A regulatory subunit B	ko04390	Hippo signaling pathway	mats
comp110324_c0_seq1	K06069	PRKCI; atypical protein kinase C iota type [EC:2.7.11.13]	ko04390	Hippo signaling pathway
comp111600_c0_seq1	K06069	PRKCI; atypical protein kinase C iota type [EC:2.7.11.13]	ko04390	Hippo signaling pathway
comp62020_c0_seq1	K16686	SAV1; scaffold protein salvador	ko04390	Hippo signaling pathway
comp65852_c0_seq1	K16686	SAV1; scaffold protein salvador	ko04390	Hippo signaling pathway
comp109041_c0_seq1	K16175	SCRIB; protein scribble	ko04390	Hippo signaling pathway
comp111422_c0_seq1	K16175	SCRIB; protein scribble	ko04390	Hippo signaling pathway
comp116602_c0_seq1	K16175	SCRIB; protein scribble	ko04390	Hippo signaling pathway
comp116634_c0_seq1	K16175	SCRIB; protein scribble	ko04390	Hippo signaling pathway
comp86551_c0_seq1	K16175	SCRIB; protein scribble	ko04390	Hippo signaling pathway
comp113030_c1_seq1	K04676	SMAD1; mothers against decapentaplegic homolog 1	ko04390	Hippo signaling pathway	Mad
comp115346_c0_seq1	K04500	SMAD2_3; mothers against decapentaplegic homolog 2/3	ko04390	Hippo signaling pathway	Mad
comp116495_c0_seq1	K04501	SMAD4; mothers against decapentaplegic homolog 4	ko04390	Hippo signaling pathway	Mad
comp116648_c0_seq1	K04501	SMAD4; mothers against decapentaplegic homolog 4	ko04390	Hippo signaling pathway	Mad
comp46690_c0_seq1	K04501	SMAD4; mothers against decapentaplegic homolog 4	ko04390	Hippo signaling pathway	Mad
comp109882_c0_seq1	K04412	STK3; serine/threonine kinase 3	ko04390	Hippo signaling pathway	Hippo
comp109974_c0_seq1	K04412	STK3; serine/threonine kinase 3	ko04390	Hippo signaling pathway	Hippo
comp113146_c0_seq1	K04491	TCF7L2; transcription factor 7-like 2	ko04390	Hippo signaling pathway
comp113688_c0_seq1	K04491	TCF7L2; transcription factor 7-like 2	ko04390	Hippo signaling pathway
comp115559_c0_seq1	K09448	TEAD; transcriptional enhancer factor	ko04390	Hippo signaling pathway	sd
comp115593_c0_seq1	K09448	TEAD; transcriptional enhancer factor	ko04390	Hippo signaling pathway	sd
comp113434_c0_seq1	K04674	TGFBR1; TGF-beta receptor type-1 [EC:2.7.11.30]	ko04390	Hippo signaling pathway
comp114302_c0_seq1	K04674	TGFBR1; TGF-beta receptor type-1 [EC:2.7.11.30]	ko04390	Hippo signaling pathway
comp133791_c0_seq1	K03209	WNT1; wingless-type MMTV integration site family, member 1	ko04390	Hippo signaling pathway
comp74593_c1_seq1	K01357	WNT10; wingless-type MMTV integration site family, member 10	ko04390	Hippo signaling pathway
comp90483_c0_seq1	K01357	WNT10; wingless-type MMTV integration site family, member 10	ko04390	Hippo signaling pathway
comp90483_c1_seq1	K01357	WNT10; wingless-type MMTV integration site family, member 10	ko04390	Hippo signaling pathway
comp89897_c0_seq1	K00408	WNT4; wingless-type MMTV integration site family, member 4	ko04390	Hippo signaling pathway
comp93766_c0_seq1	K00408	WNT4; wingless-type MMTV integration site family, member 4	ko04390	Hippo signaling pathway
comp64352_c0_seq1	K00444	WNT5; wingless-type MMTV integration site family, member 5	ko04390	Hippo signaling pathway
comp72253_c0_seq1	K00444	WNT5; wingless-type MMTV integration site family, member 5	ko04390	Hippo signaling pathway
comp94846_c0_seq1	K00444	WNT5; wingless-type MMTV integration site family, member 5	ko04390	Hippo signaling pathway
comp94846_c1_seq1	K00444	WNT5; wingless-type MMTV integration site family, member 5	ko04390	Hippo signaling pathway
comp100592_c0_seq1	K00445	WNT6; wingless-type MMTV integration site family, member 6	ko04390	Hippo signaling pathway
comp102767_c0_seq1	K00572	WNT7; wingless-type MMTV integration site family, member 7	ko04390	Hippo signaling pathway
comp104465_c0_seq1	K00572	WNT7; wingless-type MMTV integration site family, member 7	ko04390	Hippo signaling pathway
comp138000_c0_seq1	K00572	WNT7; wingless-type MMTV integration site family, member 7	ko04390	Hippo signaling pathway
comp116130_c0_seq1	K16685	WWC1; protein KIBRA	ko04390	Hippo signaling pathway
comp88521_c0_seq1	K16685	WWC1; protein KIBRA	ko04390	Hippo signaling pathway
comp112253_c0_seq1	K16687	YAP1; protein yorkie	ko04390	Hippo signaling pathway	yki
comp112838_c0_seq1	K16687	YAP1; protein yorkie	ko04390	Hippo signaling pathway	yki
comp42528_c0_seq1	K16197	YWHAB_Q_Z; 14-3-3 protein beta/theta/zeta	ko04390	Hippo signaling pathway
comp91856_c0_seq1	K16197	YWHAB_Q_Z; 14-3-3 protein beta/theta/zeta	ko04390	Hippo signaling pathway
comp94262_c0_seq1	K16197	YWHAB_Q_Z; 14-3-3 protein beta/theta/zeta	ko04390	Hippo signaling pathway
comp63541_c0_seq1	K06630	YWHAE; 14-3-3 protein epsilon	ko04390	Hippo signaling pathway
comp65389_c0_seq1	K06630	YWHAE; 14-3-3 protein epsilon	ko04390	Hippo signaling pathway
comp93875_c0_seq1	K06626	CCNE; cyclin E	ko04391	Hippo signaling pathway - fly
comp102519_c0_seq1	K16677	DACHS; dachs	ko04391	Hippo signaling pathway - fly
comp103351_c0_seq1	K16677	DACHS; dachs	ko04391	Hippo signaling pathway - fly
comp113239_c0_seq1	K02306	DALLY; dally	ko04391	Hippo signaling pathway - fly
comp114306_c0_seq1	K02306	DALLY; dally	ko04391	Hippo signaling pathway - fly
comp115636_c0_seq1	K16507	DCHS1_2; protocadherin-16/23	ko04391	Hippo signaling pathway - fly
comp116438_c0_seq1	K16507	DCHS1_2; protocadherin-16/23	ko04391	Hippo signaling pathway - fly
comp25189_c0_seq1	K16507	DCHS1_2; protocadherin-16/23	ko04391	Hippo signaling pathway - fly
comp63345_c0_seq1	K16507	DCHS1_2; protocadherin-16/23	ko04391	Hippo signaling pathway - fly
comp70132_c0_seq1	K16507	DCHS1_2; protocadherin-16/23	ko04391	Hippo signaling pathway - fly
comp87569_c0_seq1	K16507	DCHS1_2; protocadherin-16/23	ko04391	Hippo signaling pathway - fly
comp115012_c1_seq1	K16680	ED; echinoid	ko04391	Hippo signaling pathway - fly
comp115239_c0_seq1	K16680	ED; echinoid	ko04391	Hippo signaling pathway - fly
comp116484_c0_seq1	K16683	EX; protein expanded	ko04391	Hippo signaling pathway - fly
comp100084_c0_seq1	K16669	FAT4; protocadherin Fat 4	ko04391	Hippo signaling pathway - fly
comp116332_c0_seq1	K16669	FAT4; protocadherin Fat 4	ko04391	Hippo signaling pathway - fly
comp116501_c0_seq1	K16669	FAT4; protocadherin Fat 4	ko04391	Hippo signaling pathway - fly
comp117014_c0_seq1	K16669	FAT4; protocadherin Fat 4	ko04391	Hippo signaling pathway - fly
comp125057_c0_seq1	K16669	FAT4; protocadherin Fat 4	ko04391	Hippo signaling pathway - fly
comp50446_c0_seq1	K16669	FAT4; protocadherin Fat 4	ko04391	Hippo signaling pathway - fly
comp51188_c0_seq1	K16669	FAT4; protocadherin Fat 4	ko04391	Hippo signaling pathway - fly
comp95890_c0_seq1	K16669	FAT4; protocadherin Fat 4	ko04391	Hippo signaling pathway - fly
comp96244_c0_seq1	K16669	FAT4; protocadherin Fat 4	ko04391	Hippo signaling pathway - fly
comp113596_c0_seq1	K16674	FJX1; four-jointed box protein 1	ko04391	Hippo signaling pathway - fly
comp113914_c1_seq1	K16674	FJX1; four-jointed box protein 1	ko04391	Hippo signaling pathway - fly
comp109462_c0_seq1	K16672	HTH; homeobox protein homothorax	ko04391	Hippo signaling pathway - fly
comp110215_c0_seq1	K16672	HTH; homeobox protein homothorax	ko04391	Hippo signaling pathway - fly
comp109798_c0_seq1	K04440	JNK; c-Jun N-terminal kinase [EC:2.7.11.24]	ko04391	Hippo signaling pathway - fly
comp110781_c0_seq1	K04440	JNK; c-Jun N-terminal kinase [EC:2.7.11.24]	ko04391	Hippo signaling pathway - fly
comp96995_c0_seq1	K16691	KRN; keren	ko04391	Hippo signaling pathway - fly
comp99364_c0_seq1	K16691	KRN; keren	ko04391	Hippo signaling pathway - fly
comp100842_c0_seq1	K16673	LIX1L; LIX1-like protein	ko04391	Hippo signaling pathway - fly
comp100856_c0_seq1	K16673	LIX1L; LIX1-like protein	ko04391	Hippo signaling pathway - fly
comp107504_c0_seq1	K16676	LPP; lipoma-prefererred partner	ko04391	Hippo signaling pathway - fly
comp92805_c0_seq1	K16676	LPP; lipoma-prefererred partner	ko04391	Hippo signaling pathway - fly
comp97568_c0_seq1	K16676	LPP; lipoma-prefererred partner	ko04391	Hippo signaling pathway - fly
comp97655_c0_seq1	K16676	LPP; lipoma-prefererred partner	ko04391	Hippo signaling pathway - fly
comp109126_c0_seq1	K06095	MPDZ; multiple PDZ domain protein	ko04391	Hippo signaling pathway - fly
comp113055_c0_seq1	K06095	MPDZ; multiple PDZ domain protein	ko04391	Hippo signaling pathway - fly
comp113839_c0_seq1	K06095	MPDZ; multiple PDZ domain protein	ko04391	Hippo signaling pathway - fly
comp113978_c0_seq1	K06095	MPDZ; multiple PDZ domain protein	ko04391	Hippo signaling pathway - fly
comp114415_c0_seq1	K06095	MPDZ; multiple PDZ domain protein	ko04391	Hippo signaling pathway - fly
comp114552_c0_seq1	K06095	MPDZ; multiple PDZ domain protein	ko04391	Hippo signaling pathway - fly
comp93679_c0_seq1	K06095	MPDZ; multiple PDZ domain protein	ko04391	Hippo signaling pathway - fly
comp117051_c0_seq1	K04237	PARD3; partitioning defective protein 3	ko04391	Hippo signaling pathway - fly
comp104555_c0_seq1	K04354	PPP2R2; serine/threonine-protein phosphatase 2A regulatory subunit B	ko04391	Hippo signaling pathway - fly
comp114921_c0_seq1	K05628	RERE; arginine-glutamic acid dipeptide repeats protein	ko04391	Hippo signaling pathway - fly	Gug
comp115007_c0_seq1	K05628	RERE; arginine-glutamic acid dipeptide repeats protein	ko04391	Hippo signaling pathway - fly	Gug
comp81091_c0_seq1	K05628	RERE; arginine-glutamic acid dipeptide repeats protein	ko04391	Hippo signaling pathway - fly	Gug
comp115559_c0_seq1	K09448	TEAD; transcriptional enhancer factor	ko04391	Hippo signaling pathway - fly
comp109519_c0_seq1	K10149	TP63; tumor protein p63	ko04391	Hippo signaling pathway - fly
comp110990_c0_seq1	K10149	TP63; tumor protein p63	ko04391	Hippo signaling pathway - fly
comp102218_c0_seq1	K16690	VN; protein vein	ko04391	Hippo signaling pathway - fly
comp96500_c0_seq1	K16679	WGN; wengen	ko04391	Hippo signaling pathway - fly
comp97748_c0_seq1	K16679	WGN; wengen	ko04391	Hippo signaling pathway - fly
comp114525_c0_seq1	K16685	WWC1; protein KIBRA	ko04391	Hippo signaling pathway - fly
comp82594_c0_seq1	K16675	ZDHHC9_14_18; palmitoyltransferase ZDHHC9/14/18 [EC:2.3.1.225]	ko04391	Hippo signaling pathway - fly
comp88874_c0_seq1	K16675	ZDHHC9_14_18; palmitoyltransferase ZDHHC9/14/18 [EC:2.3.1.225]	ko04391	Hippo signaling pathway - fly
comp103853_c0_seq1	K04456	AKT; RAC serine/threonine-protein kinase [EC:2.7.11.1]	ko04630	Jak-STAT signaling pathway
comp106234_c0_seq1	K04707	CBL; E3 ubiquitin-protein ligase CBL [EC:6.3.2.19]	ko04630	Jak-STAT signaling pathway	CBL
comp106347_c0_seq1	K04707	CBL; E3 ubiquitin-protein ligase CBL [EC:6.3.2.19]	ko04630	Jak-STAT signaling pathway	CBL
comp110418_c0_seq1	K04707	CBL; E3 ubiquitin-protein ligase CBL [EC:6.3.2.19]	ko04630	Jak-STAT signaling pathway	CBL
comp102970_c0_seq1	K10151	CCND2; cyclin D2	ko04630	Jak-STAT signaling pathway
comp103165_c0_seq1	K10151	CCND2; cyclin D2	ko04630	Jak-STAT signaling pathway
comp95164_c0_seq1	K10151	CCND2; cyclin D2	ko04630	Jak-STAT signaling pathway
comp98756_c1_seq1	K10151	CCND2; cyclin D2	ko04630	Jak-STAT signaling pathway
comp109651_c0_seq1	K04498	EP300; E1A/CREB-binding protein [EC:2.3.1.48]	ko04630	Jak-STAT signaling pathway
comp110004_c0_seq1	K04498	EP300; E1A/CREB-binding protein [EC:2.3.1.48]	ko04630	Jak-STAT signaling pathway
comp112379_c0_seq1	K04498	EP300; E1A/CREB-binding protein [EC:2.3.1.48]	ko04630	Jak-STAT signaling pathway
comp113296_c0_seq1	K04498	EP300; E1A/CREB-binding protein [EC:2.3.1.48]	ko04630	Jak-STAT signaling pathway
comp40791_c1_seq1	K04498	EP300; E1A/CREB-binding protein [EC:2.3.1.48]	ko04630	Jak-STAT signaling pathway
comp95876_c0_seq1	K04498	EP300; E1A/CREB-binding protein [EC:2.3.1.48]	ko04630	Jak-STAT signaling pathway
comp95876_c0_seq1	K04498	EP300; E1A/CREB-binding protein [EC:2.3.1.48]	ko04630	Jak-STAT signaling pathway
comp113628_c1_seq1	K04364	GRB2; growth factor receptor-binding protein 2	ko04630	Jak-STAT signaling pathway
comp113677_c0_seq1	K04364	GRB2; growth factor receptor-binding protein 2	ko04630	Jak-STAT signaling pathway
comp115251_c0_seq1	K04447	JAK2; Janus kinase 2 [EC:2.7.10.2]	ko04630	Jak-STAT signaling pathway	JAK2
comp115587_c0_seq1	K04447	JAK2; Janus kinase 2 [EC:2.7.10.2]	ko04630	Jak-STAT signaling pathway	JAK2
comp107269_c0_seq1	K04377	MYC; Myc proto-oncogene protein	ko04630	Jak-STAT signaling pathway
comp108165_c0_seq1	K04377	MYC; Myc proto-oncogene protein	ko04630	Jak-STAT signaling pathway
comp110860_c0_seq1	K04706	PIAS1; E3 SUMO-protein ligase PIAS1 [EC:6.3.2.-]	ko04630	Jak-STAT signaling pathway
comp111247_c0_seq1	K04706	PIAS1; E3 SUMO-protein ligase PIAS1 [EC:6.3.2.-]	ko04630	Jak-STAT signaling pathway
comp140515_c0_seq1	K04706	PIAS1; E3 SUMO-protein ligase PIAS1 [EC:6.3.2.-]	ko04630	Jak-STAT signaling pathway
comp129191_c0_seq1	K16063	PIAS2; E3 SUMO-protein ligase PIAS2 [EC:6.3.2.-]	ko04630	Jak-STAT signaling pathway
comp135670_c0_seq1	K16063	PIAS2; E3 SUMO-protein ligase PIAS2 [EC:6.3.2.-]	ko04630	Jak-STAT signaling pathway
comp141869_c0_seq1	K16063	PIAS2; E3 SUMO-protein ligase PIAS2 [EC:6.3.2.-]	ko04630	Jak-STAT signaling pathway
comp115656_c0_seq1	K00922	PIK3C; phosphatidylinositol-4,5-bisphosphate 3-kinase [EC:2.7.1.153]	ko04630	Jak-STAT signaling pathway
comp115691_c0_seq1	K00922	PIK3C; phosphatidylinositol-4,5-bisphosphate 3-kinase [EC:2.7.1.153]	ko04630	Jak-STAT signaling pathway
comp103879_c0_seq1	K02649	PIK3R; phosphoinositide-3-kinase, regulatory subunit	ko04630	Jak-STAT signaling pathway	PI3K
comp104461_c0_seq1	K02649	PIK3R; phosphoinositide-3-kinase, regulatory subunit	ko04630	Jak-STAT signaling pathway	PI3K
comp104461_c0_seq1	K02649	PIK3R; phosphoinositide-3-kinase, regulatory subunit	ko04630	Jak-STAT signaling pathway	PI3K
comp83462_c0_seq1	K07293	PTPN11; tyrosine-protein phosphatase non-receptor type 11 [EC:3.1.3.48]	ko04630	Jak-STAT signaling pathway	SHP2
comp91901_c0_seq1	K07293	PTPN11; tyrosine-protein phosphatase non-receptor type 11 [EC:3.1.3.48]	ko04630	Jak-STAT signaling pathway	SHP2
comp92259_c0_seq1	K07293	PTPN11; tyrosine-protein phosphatase non-receptor type 11 [EC:3.1.3.48]	ko04630	Jak-STAT signaling pathway	SHP2
comp93363_c0_seq1	K07293	PTPN11; tyrosine-protein phosphatase non-receptor type 11 [EC:3.1.3.48]	ko04630	Jak-STAT signaling pathway	SHP2
comp103331_c0_seq1	K04695	SOCS2; suppressor of cytokine signaling 2	ko04630	Jak-STAT signaling pathway
comp103470_c0_seq1	K04695	SOCS2; suppressor of cytokine signaling 2	ko04630	Jak-STAT signaling pathway
comp100317_c0_seq1	K04700	SOCSN; suppressor of cytokine signaling, invertebrate	ko04630	Jak-STAT signaling pathway
comp100816_c0_seq1	K04700	SOCSN; suppressor of cytokine signaling, invertebrate	ko04630	Jak-STAT signaling pathway
comp101504_c0_seq1	K04700	SOCSN; suppressor of cytokine signaling, invertebrate	ko04630	Jak-STAT signaling pathway
comp109791_c0_seq1	K04700	SOCSN; suppressor of cytokine signaling, invertebrate	ko04630	Jak-STAT signaling pathway
comp116073_c0_seq1	K03099	SOS; son of sevenless	ko04630	Jak-STAT signaling pathway
comp109549_c0_seq1	K04703	SPRED; sprouty-related, EVH1 domain-containing protein	ko04630	Jak-STAT signaling pathway
comp115078_c0_seq1	K04703	SPRED; sprouty-related, EVH1 domain-containing protein	ko04630	Jak-STAT signaling pathway
comp92098_c0_seq1	K17383	SPRY2; protein sprouty homolog 2	ko04630	Jak-STAT signaling pathway
comp93461_c0_seq1	K17383	SPRY2; protein sprouty homolog 2	ko04630	Jak-STAT signaling pathway
comp112021_c0_seq1	K04705	STAM; signal transducing adaptor molecule	ko04630	Jak-STAT signaling pathway	STAM
comp117346_c1_seq1	K04705	STAM; signal transducing adaptor molecule	ko04630	Jak-STAT signaling pathway	STAM
comp116005_c0_seq1	K11224	STAT5B; signal transducer and activator of transcription 5B	ko04630	Jak-STAT signaling pathway	STAT
comp116143_c0_seq1	K11224	STAT5B; signal transducer and activator of transcription 5B	ko04630	Jak-STAT signaling pathway	STAT
comp103853_c0_seq1	K04456	AKT; RAC serine/threonine-protein kinase [EC:2.7.11.1]	ko04010	MAPK signaling pathway
comp103295_c0_seq1	K04439	ARRB; beta-arrestin	ko04010	MAPK signaling pathway
comp115814_c0_seq1	K04439	ARRB; beta-arrestin	ko04010	MAPK signaling pathway
comp102616_c1_seq1	K04450	ATF2; cyclic AMP-dependent transcription factor ATF-2	ko04010	MAPK signaling pathway
comp103036_c0_seq1	K04450	ATF2; cyclic AMP-dependent transcription factor ATF-2	ko04010	MAPK signaling pathway
comp104610_c0_seq1	K04374	ATF4; cyclic AMP-dependent transcription factor ATF-4	ko04010	MAPK signaling pathway
comp104718_c0_seq1	K04374	ATF4; cyclic AMP-dependent transcription factor ATF-4	ko04010	MAPK signaling pathway
comp107082_c0_seq1	K05315	CACNA1N; voltage-dependent calcium channel alpha 1, invertebrate	ko04010	MAPK signaling pathway
comp111174_c0_seq1	K05315	CACNA1N; voltage-dependent calcium channel alpha 1, invertebrate	ko04010	MAPK signaling pathway
comp115227_c0_seq1	K05315	CACNA1N; voltage-dependent calcium channel alpha 1, invertebrate	ko04010	MAPK signaling pathway
comp116372_c0_seq1	K05315	CACNA1N; voltage-dependent calcium channel alpha 1, invertebrate	ko04010	MAPK signaling pathway
comp116557_c0_seq1	K05315	CACNA1N; voltage-dependent calcium channel alpha 1, invertebrate	ko04010	MAPK signaling pathway
comp116862_c0_seq1	K05315	CACNA1N; voltage-dependent calcium channel alpha 1, invertebrate	ko04010	MAPK signaling pathway
comp116876_c0_seq1	K05315	CACNA1N; voltage-dependent calcium channel alpha 1, invertebrate	ko04010	MAPK signaling pathway
comp106928_c0_seq1	K05316	CACNA2DN; voltage-dependent calcium channel alpha-2/delta, invertebrate	ko04010	MAPK signaling pathway
comp108688_c0_seq1	K05316	CACNA2DN; voltage-dependent calcium channel alpha-2/delta, invertebrate	ko04010	MAPK signaling pathway
comp108770_c0_seq1	K05316	CACNA2DN; voltage-dependent calcium channel alpha-2/delta, invertebrate	ko04010	MAPK signaling pathway
comp110006_c0_seq1	K05316	CACNA2DN; voltage-dependent calcium channel alpha-2/delta, invertebrate	ko04010	MAPK signaling pathway
comp114341_c0_seq1	K05316	CACNA2DN; voltage-dependent calcium channel alpha-2/delta, invertebrate	ko04010	MAPK signaling pathway
comp114523_c0_seq1	K05316	CACNA2DN; voltage-dependent calcium channel alpha-2/delta, invertebrate	ko04010	MAPK signaling pathway
comp116530_c0_seq1	K05316	CACNA2DN; voltage-dependent calcium channel alpha-2/delta, invertebrate	ko04010	MAPK signaling pathway
comp112876_c0_seq1	K05317	CACNBN; voltage-dependent calcium channel beta, invertebrate	ko04010	MAPK signaling pathway
comp113489_c0_seq1	K05317	CACNBN; voltage-dependent calcium channel beta, invertebrate	ko04010	MAPK signaling pathway
comp100060_c0_seq1	K04393	CDC42; cell division control protein 42	ko04010	MAPK signaling pathway
comp109482_c0_seq1	K02677	CPKC; classical protein kinase C [EC:2.7.11.13]	ko04010	MAPK signaling pathway
comp109442_c0_seq1	K04438	CRK; proto-oncogene C-crk	ko04010	MAPK signaling pathway
comp110031_c0_seq1	K04438	CRK; proto-oncogene C-crk	ko04010	MAPK signaling pathway
comp82295_c0_seq1	K04438	CRK; proto-oncogene C-crk	ko04010	MAPK signaling pathway
comp111811_c0_seq1	K04459	DUSP; dual specificity MAP kinase phosphatase [EC:3.1.3.16 3.1.3.48]	ko04010	MAPK signaling pathway
comp112042_c0_seq1	K04459	DUSP; dual specificity MAP kinase phosphatase [EC:3.1.3.16 3.1.3.48]	ko04010	MAPK signaling pathway
comp99716_c0_seq1	K04459	DUSP; dual specificity MAP kinase phosphatase [EC:3.1.3.16 3.1.3.48]	ko04010	MAPK signaling pathway
comp104209_c0_seq1	K04405	ECSIT; evolutionarily conserved signaling intermediate in Toll pathway	ko04010	MAPK signaling pathway
comp104392_c1_seq1	K04405	ECSIT; evolutionarily conserved signaling intermediate in Toll pathway	ko04010	MAPK signaling pathway
comp115682_c0_seq1	K04361	EGFR; epidermal growth factor receptor [EC:2.7.10.1]	ko04010	MAPK signaling pathway	EGFR
comp115911_c0_seq1	K04361	EGFR; epidermal growth factor receptor [EC:2.7.10.1]	ko04010	MAPK signaling pathway	EGFR
comp114352_c0_seq1	K05093	FGFR2; fibroblast growth factor receptor 2 [EC:2.7.10.1]	ko04010	MAPK signaling pathway
comp58907_c0_seq1	K05093	FGFR2; fibroblast growth factor receptor 2 [EC:2.7.10.1]	ko04010	MAPK signaling pathway
comp108101_c0_seq1	K04437	FLNA; filamin	ko04010	MAPK signaling pathway
comp112292_c0_seq1	K04437	FLNA; filamin	ko04010	MAPK signaling pathway
comp112591_c0_seq1	K04437	FLNA; filamin	ko04010	MAPK signaling pathway
comp114146_c0_seq1	K04437	FLNA; filamin	ko04010	MAPK signaling pathway
comp114223_c0_seq1	K04437	FLNA; filamin	ko04010	MAPK signaling pathway
comp114435_c0_seq1	K04437	FLNA; filamin	ko04010	MAPK signaling pathway
comp117075_c0_seq1	K04437	FLNA; filamin	ko04010	MAPK signaling pathway
comp117294_c0_seq1	K04437	FLNA; filamin	ko04010	MAPK signaling pathway
comp117363_c0_seq1	K04437	FLNA; filamin	ko04010	MAPK signaling pathway
comp95973_c0_seq1	K04402	GADD45; growth arrest and DNA-damage-inducible protein	ko04010	MAPK signaling pathway
comp114345_c0_seq1	K04346	GNA12; guanine nucleotide-binding protein subunit alpha-12	ko04010	MAPK signaling pathway
comp116588_c0_seq1	K04346	GNA12; guanine nucleotide-binding protein subunit alpha-12	ko04010	MAPK signaling pathway
comp113628_c1_seq1	K04364	GRB2; growth factor receptor-binding protein 2	ko04010	MAPK signaling pathway	GRB2
comp113677_c0_seq1	K04364	GRB2; growth factor receptor-binding protein 2	ko04010	MAPK signaling pathway	GRB2
comp101024_c0_seq1	K03283	HSPA1_8; heat shock 70kDa protein 1/8	ko04010	MAPK signaling pathway
comp102369_c0_seq1	K03283	HSPA1_8; heat shock 70kDa protein 1/8	ko04010	MAPK signaling pathway
comp102527_c0_seq1	K03283	HSPA1_8; heat shock 70kDa protein 1/8	ko04010	MAPK signaling pathway
comp102639_c0_seq1	K03283	HSPA1_8; heat shock 70kDa protein 1/8	ko04010	MAPK signaling pathway
comp103497_c0_seq1	K03283	HSPA1_8; heat shock 70kDa protein 1/8	ko04010	MAPK signaling pathway
comp107622_c0_seq1	K03283	HSPA1_8; heat shock 70kDa protein 1/8	ko04010	MAPK signaling pathway
comp107622_c0_seq1	K03283	HSPA1_8; heat shock 70kDa protein 1/8	ko04010	MAPK signaling pathway
comp117878_c0_seq1	K03283	HSPA1_8; heat shock 70kDa protein 1/8	ko04010	MAPK signaling pathway
comp117892_c0_seq1	K03283	HSPA1_8; heat shock 70kDa protein 1/8	ko04010	MAPK signaling pathway
comp118108_c0_seq1	K03283	HSPA1_8; heat shock 70kDa protein 1/8	ko04010	MAPK signaling pathway
comp118126_c0_seq1	K03283	HSPA1_8; heat shock 70kDa protein 1/8	ko04010	MAPK signaling pathway
comp119568_c0_seq1	K03283	HSPA1_8; heat shock 70kDa protein 1/8	ko04010	MAPK signaling pathway
comp138088_c0_seq1	K03283	HSPA1_8; heat shock 70kDa protein 1/8	ko04010	MAPK signaling pathway
comp140941_c0_seq1	K03283	HSPA1_8; heat shock 70kDa protein 1/8	ko04010	MAPK signaling pathway
comp17823_c0_seq1	K03283	HSPA1_8; heat shock 70kDa protein 1/8	ko04010	MAPK signaling pathway
comp21687_c0_seq1	K03283	HSPA1_8; heat shock 70kDa protein 1/8	ko04010	MAPK signaling pathway
comp21688_c0_seq1	K03283	HSPA1_8; heat shock 70kDa protein 1/8	ko04010	MAPK signaling pathway
comp21992_c0_seq1	K03283	HSPA1_8; heat shock 70kDa protein 1/8	ko04010	MAPK signaling pathway
comp26189_c0_seq1	K03283	HSPA1_8; heat shock 70kDa protein 1/8	ko04010	MAPK signaling pathway
comp28807_c0_seq1	K03283	HSPA1_8; heat shock 70kDa protein 1/8	ko04010	MAPK signaling pathway
comp30210_c0_seq1	K03283	HSPA1_8; heat shock 70kDa protein 1/8	ko04010	MAPK signaling pathway
comp33000_c0_seq1	K03283	HSPA1_8; heat shock 70kDa protein 1/8	ko04010	MAPK signaling pathway
comp35001_c0_seq1	K03283	HSPA1_8; heat shock 70kDa protein 1/8	ko04010	MAPK signaling pathway
comp48902_c0_seq1	K03283	HSPA1_8; heat shock 70kDa protein 1/8	ko04010	MAPK signaling pathway
comp50214_c0_seq1	K03283	HSPA1_8; heat shock 70kDa protein 1/8	ko04010	MAPK signaling pathway
comp57626_c0_seq1	K03283	HSPA1_8; heat shock 70kDa protein 1/8	ko04010	MAPK signaling pathway
comp61750_c0_seq1	K03283	HSPA1_8; heat shock 70kDa protein 1/8	ko04010	MAPK signaling pathway
comp79231_c0_seq1	K03283	HSPA1_8; heat shock 70kDa protein 1/8	ko04010	MAPK signaling pathway
comp81804_c0_seq1	K03283	HSPA1_8; heat shock 70kDa protein 1/8	ko04010	MAPK signaling pathway
comp84705_c0_seq1	K03283	HSPA1_8; heat shock 70kDa protein 1/8	ko04010	MAPK signaling pathway
comp86007_c0_seq1	K03283	HSPA1_8; heat shock 70kDa protein 1/8	ko04010	MAPK signaling pathway
comp91058_c0_seq1	K03283	HSPA1_8; heat shock 70kDa protein 1/8	ko04010	MAPK signaling pathway
comp95764_c1_seq1	K03283	HSPA1_8; heat shock 70kDa protein 1/8	ko04010	MAPK signaling pathway
comp97017_c0_seq1	K03283	HSPA1_8; heat shock 70kDa protein 1/8	ko04010	MAPK signaling pathway
comp97861_c0_seq1	K03283	HSPA1_8; heat shock 70kDa protein 1/8	ko04010	MAPK signaling pathway
comp106413_c0_seq1	K07209	IKBKB; inhibitor of nuclear factor kappa-B kinase subunit beta [EC:2.7.11.10]	ko04010	MAPK signaling pathway
comp107767_c0_seq1	K07209	IKBKB; inhibitor of nuclear factor kappa-B kinase subunit beta [EC:2.7.11.10]	ko04010	MAPK signaling pathway
comp109798_c0_seq1	K04440	JNK; c-Jun N-terminal kinase [EC:2.7.11.24]	ko04010	MAPK signaling pathway
comp110781_c0_seq1	K04440	JNK; c-Jun N-terminal kinase [EC:2.7.11.24]	ko04010	MAPK signaling pathway
comp96495_c0_seq1	K04448	JUN; transcription factor AP-1	ko04010	MAPK signaling pathway
comp97154_c0_seq1	K04448	JUN; transcription factor AP-1	ko04010	MAPK signaling pathway
comp99727_c0_seq1	K04432	MAP2K3; mitogen-activated protein kinase kinase 3 [EC:2.7.12.2]	ko04010	MAPK signaling pathway
comp99781_c0_seq1	K04432	MAP2K3; mitogen-activated protein kinase kinase 3 [EC:2.7.12.2]	ko04010	MAPK signaling pathway
comp108104_c0_seq1	K04430	MAP2K4; mitogen-activated protein kinase kinase 4 [EC:2.7.12.2]	ko04010	MAPK signaling pathway
comp108365_c0_seq1	K04430	MAP2K4; mitogen-activated protein kinase kinase 4 [EC:2.7.12.2]	ko04010	MAPK signaling pathway
comp115460_c0_seq1	K04431	MAP2K7; mitogen-activated protein kinase kinase 7 [EC:2.7.12.2]	ko04010	MAPK signaling pathway
comp115547_c0_seq1	K04431	MAP2K7; mitogen-activated protein kinase kinase 7 [EC:2.7.12.2]	ko04010	MAPK signaling pathway
comp72388_c0_seq1	K04422	MAP3K13; mitogen-activated protein kinase kinase kinase 13 [EC:2.7.11.25]	ko04010	MAPK signaling pathway
comp85758_c0_seq1	K04422	MAP3K13; mitogen-activated protein kinase kinase kinase 13 [EC:2.7.11.25]	ko04010	MAPK signaling pathway
comp88146_c0_seq1	K04422	MAP3K13; mitogen-activated protein kinase kinase kinase 13 [EC:2.7.11.25]	ko04010	MAPK signaling pathway
comp117296_c0_seq1	K04428	MAP3K4; mitogen-activated protein kinase kinase kinase 4 [EC:2.7.11.25]	ko04010	MAPK signaling pathway
comp117316_c0_seq1	K04428	MAP3K4; mitogen-activated protein kinase kinase kinase 4 [EC:2.7.11.25]	ko04010	MAPK signaling pathway
comp117057_c0_seq1	K04426	MAP3K5; mitogen-activated protein kinase kinase kinase 5 [EC:2.7.11.25]	ko04010	MAPK signaling pathway
comp117299_c0_seq1	K04426	MAP3K5; mitogen-activated protein kinase kinase kinase 5 [EC:2.7.11.25]	ko04010	MAPK signaling pathway
comp104131_c0_seq1	K04427	MAP3K7; mitogen-activated protein kinase kinase kinase 7 [EC:2.7.11.25]	ko04010	MAPK signaling pathway
comp104217_c0_seq1	K04427	MAP3K7; mitogen-activated protein kinase kinase kinase 7 [EC:2.7.11.25]	ko04010	MAPK signaling pathway
comp95410_c0_seq1	K04403	MAP3K7IP1; TAK1-binding protein 1	ko04010	MAPK signaling pathway
comp97627_c0_seq1	K04403	MAP3K7IP1; TAK1-binding protein 1	ko04010	MAPK signaling pathway
comp110451_c0_seq1	K04404	MAP3K7IP2; TAK1-binding protein 2	ko04010	MAPK signaling pathway
comp116878_c1_seq1	K04404	MAP3K7IP2; TAK1-binding protein 2	ko04010	MAPK signaling pathway
comp109867_c0_seq1	K04371	MAPK1_3; mitogen-activated protein kinase 1/3 [EC:2.7.11.24]	ko04010	MAPK signaling pathway	rl
comp111195_c0_seq1	K04371	MAPK1_3; mitogen-activated protein kinase 1/3 [EC:2.7.11.24]	ko04010	MAPK signaling pathway	rl
comp107296_c0_seq1	K04443	MAPKAPK2; mitogen-activated protein kinase-activated protein kinase 2 [EC:2.7.11.1]	ko04010	MAPK signaling pathway
comp107381_c0_seq1	K04443	MAPKAPK2; mitogen-activated protein kinase-activated protein kinase 2 [EC:2.7.11.1]	ko04010	MAPK signaling pathway
comp107750_c1_seq1	K04380	MAPT; microtubule-associated protein tau	ko04010	MAPK signaling pathway
comp102035_c1_seq1	K04453	MAX; Max protein	ko04010	MAPK signaling pathway
comp104150_c1_seq1	K04453	MAX; Max protein	ko04010	MAPK signaling pathway
comp110378_c0_seq1	K04372	MKNK; MAP kinase interacting serine/threonine kinase [EC:2.7.11.1]	ko04010	MAPK signaling pathway
comp106377_c0_seq1	K07831	MRAS; Ras-related protein M-Ras	ko04010	MAPK signaling pathway
comp114930_c0_seq1	K04445	MSK1; ribosomal protein S6 kinase alpha-5 [EC:2.7.11.1]	ko04010	MAPK signaling pathway
comp115180_c0_seq1	K04445	MSK1; ribosomal protein S6 kinase alpha-5 [EC:2.7.11.1]	ko04010	MAPK signaling pathway
comp107269_c0_seq1	K04377	MYC; Myc proto-oncogene protein	ko04010	MAPK signaling pathway
comp108165_c0_seq1	K04377	MYC; Myc proto-oncogene protein	ko04010	MAPK signaling pathway
comp108356_c0_seq1	K08052	NF1; neurofibromin 1	ko04010	MAPK signaling pathway
comp113975_c0_seq1	K08052	NF1; neurofibromin 1	ko04010	MAPK signaling pathway
comp114475_c0_seq1	K08052	NF1; neurofibromin 1	ko04010	MAPK signaling pathway
comp115947_c0_seq1	K08052	NF1; neurofibromin 1	ko04010	MAPK signaling pathway
comp60800_c0_seq1	K08052	NF1; neurofibromin 1	ko04010	MAPK signaling pathway
comp89886_c0_seq1	K08052	NF1; neurofibromin 1	ko04010	MAPK signaling pathway
comp115882_c0_seq1	K04468	NLK; nemo like kinase [EC:2.7.11.24]	ko04010	MAPK signaling pathway
comp115915_c0_seq1	K04468	NLK; nemo like kinase [EC:2.7.11.24]	ko04010	MAPK signaling pathway
comp54316_c0_seq1	K04468	NLK; nemo like kinase [EC:2.7.11.24]	ko04010	MAPK signaling pathway
comp110285_c0_seq1	K04441	P38; p38 MAP kinase [EC:2.7.11.24]	ko04010	MAPK signaling pathway
comp111445_c1_seq1	K04441	P38; p38 MAP kinase [EC:2.7.11.24]	ko04010	MAPK signaling pathway
comp109002_c0_seq1	K04409	PAK1; p21-activated kinase 1 [EC:2.7.11.1]	ko04010	MAPK signaling pathway
comp110900_c0_seq1	K04409	PAK1; p21-activated kinase 1 [EC:2.7.11.1]	ko04010	MAPK signaling pathway
comp117320_c0_seq1	K04409	PAK1; p21-activated kinase 1 [EC:2.7.11.1]	ko04010	MAPK signaling pathway
comp117320_c0_seq1	K04409	PAK1; p21-activated kinase 1 [EC:2.7.11.1]	ko04010	MAPK signaling pathway
comp103780_c0_seq1	K04345	PKA; protein kinase A [EC:2.7.11.11]	ko04010	MAPK signaling pathway
comp104653_c0_seq1	K04345	PKA; protein kinase A [EC:2.7.11.11]	ko04010	MAPK signaling pathway
comp107784_c0_seq1	K04345	PKA; protein kinase A [EC:2.7.11.11]	ko04010	MAPK signaling pathway
comp108049_c0_seq1	K04345	PKA; protein kinase A [EC:2.7.11.11]	ko04010	MAPK signaling pathway
comp108718_c0_seq1	K04345	PKA; protein kinase A [EC:2.7.11.11]	ko04010	MAPK signaling pathway
comp109240_c0_seq1	K04345	PKA; protein kinase A [EC:2.7.11.11]	ko04010	MAPK signaling pathway
comp128324_c0_seq1	K04345	PKA; protein kinase A [EC:2.7.11.11]	ko04010	MAPK signaling pathway
comp54055_c0_seq1	K04345	PKA; protein kinase A [EC:2.7.11.11]	ko04010	MAPK signaling pathway
comp77551_c0_seq1	K04345	PKA; protein kinase A [EC:2.7.11.11]	ko04010	MAPK signaling pathway
comp80799_c0_seq1	K04345	PKA; protein kinase A [EC:2.7.11.11]	ko04010	MAPK signaling pathway
comp80799_c1_seq1	K04345	PKA; protein kinase A [EC:2.7.11.11]	ko04010	MAPK signaling pathway
comp86976_c0_seq1	K04345	PKA; protein kinase A [EC:2.7.11.11]	ko04010	MAPK signaling pathway
comp97465_c0_seq1	K04345	PKA; protein kinase A [EC:2.7.11.11]	ko04010	MAPK signaling pathway
comp105395_c0_seq1	K04461	PPM1B; protein phosphatase 1B [EC:3.1.3.16]	ko04010	MAPK signaling pathway
comp106986_c0_seq1	K04461	PPM1B; protein phosphatase 1B [EC:3.1.3.16]	ko04010	MAPK signaling pathway
comp20617_c0_seq1	K04348	PPP3C; serine/threonine-protein phosphatase 2B catalytic subunit [EC:3.1.3.16]	ko04010	MAPK signaling pathway
comp25903_c0_seq1	K04348	PPP3C; serine/threonine-protein phosphatase 2B catalytic subunit [EC:3.1.3.16]	ko04010	MAPK signaling pathway
comp87536_c0_seq1	K04348	PPP3C; serine/threonine-protein phosphatase 2B catalytic subunit [EC:3.1.3.16]	ko04010	MAPK signaling pathway
comp93442_c0_seq1	K04348	PPP3C; serine/threonine-protein phosphatase 2B catalytic subunit [EC:3.1.3.16]	ko04010	MAPK signaling pathway
comp103414_c0_seq1	K06268	PPP3R; serine/threonine-protein phosphatase 2B regulatory subunit	ko04010	MAPK signaling pathway
comp103423_c1_seq1	K06268	PPP3R; serine/threonine-protein phosphatase 2B regulatory subunit	ko04010	MAPK signaling pathway
comp118404_c0_seq1	K06268	PPP3R; serine/threonine-protein phosphatase 2B regulatory subunit	ko04010	MAPK signaling pathway
comp118540_c0_seq1	K06268	PPP3R; serine/threonine-protein phosphatase 2B regulatory subunit	ko04010	MAPK signaling pathway
comp105438_c0_seq1	K04460	PPP5C; serine/threonine-protein phosphatase 5 [EC:3.1.3.16]	ko04010	MAPK signaling pathway
comp105491_c0_seq1	K04460	PPP5C; serine/threonine-protein phosphatase 5 [EC:3.1.3.16]	ko04010	MAPK signaling pathway
comp102794_c0_seq1	K04392	RAC1; Ras-related C3 botulinum toxin substrate 1	ko04010	MAPK signaling pathway
comp103419_c0_seq1	K04392	RAC1; Ras-related C3 botulinum toxin substrate 1	ko04010	MAPK signaling pathway
comp110923_c0_seq1	K04392	RAC1; Ras-related C3 botulinum toxin substrate 1	ko04010	MAPK signaling pathway
comp111065_c0_seq1	K04392	RAC1; Ras-related C3 botulinum toxin substrate 1	ko04010	MAPK signaling pathway
comp94355_c0_seq1	K04392	RAC1; Ras-related C3 botulinum toxin substrate 1	ko04010	MAPK signaling pathway
comp95503_c0_seq1	K04392	RAC1; Ras-related C3 botulinum toxin substrate 1	ko04010	MAPK signaling pathway
comp108735_c0_seq1	K04353	RAP1A; Ras-related protein Rap-1A	ko04010	MAPK signaling pathway
comp110956_c0_seq1	K04353	RAP1A; Ras-related protein Rap-1A	ko04010	MAPK signaling pathway
comp80157_c0_seq1	K08018	RAPGEF2; Rap guanine nucleotide exchange factor 2	ko04010	MAPK signaling pathway
comp84535_c1_seq1	K08018	RAPGEF2; Rap guanine nucleotide exchange factor 2	ko04010	MAPK signaling pathway
comp115142_c0_seq1	K04352	RASA1; Ras GTPase-activating protein 1	ko04010	MAPK signaling pathway	ras
comp81702_c0_seq1	K04352	RASA1; Ras GTPase-activating protein 1	ko04010	MAPK signaling pathway	ras
comp132219_c0_seq1	K04349	RASGRF1; Ras-specific guanine nucleotide-releasing factor 1	ko04010	MAPK signaling pathway
comp28330_c0_seq1	K04349	RASGRF1; Ras-specific guanine nucleotide-releasing factor 1	ko04010	MAPK signaling pathway
comp52320_c0_seq1	K04349	RASGRF1; Ras-specific guanine nucleotide-releasing factor 1	ko04010	MAPK signaling pathway
comp134939_c0_seq1	K12326	RASGRF2; Ras-specific guanine nucleotide-releasing factor 2	ko04010	MAPK signaling pathway
comp30139_c0_seq1	K12326	RASGRF2; Ras-specific guanine nucleotide-releasing factor 2	ko04010	MAPK signaling pathway
comp46443_c0_seq1	K12326	RASGRF2; Ras-specific guanine nucleotide-releasing factor 2	ko04010	MAPK signaling pathway
comp114812_c0_seq1	K04373	RPS6KA; p90 ribosomal S6 kinase [EC:2.7.11.1]	ko04010	MAPK signaling pathway
comp109371_c0_seq1	K07830	RRAS2; Ras-related protein R-Ras2	ko04010	MAPK signaling pathway
comp99703_c0_seq1	K07830	RRAS2; Ras-related protein R-Ras2	ko04010	MAPK signaling pathway
comp116073_c0_seq1	K03099	SOS; son of sevenless	ko04010	MAPK signaling pathway	Sos
comp117109_c0_seq1	K04378	SRF; serum response factor	ko04010	MAPK signaling pathway
comp109882_c0_seq1	K04412	STK3; serine/threonine kinase 3	ko04010	MAPK signaling pathway
comp109974_c0_seq1	K04412	STK3; serine/threonine kinase 3	ko04010	MAPK signaling pathway
comp115511_c0_seq1	K04429	TAO; thousand and one amino acid protein kinase [EC:2.7.11.1]	ko04010	MAPK signaling pathway
comp115863_c0_seq1	K04429	TAO; thousand and one amino acid protein kinase [EC:2.7.11.1]	ko04010	MAPK signaling pathway
comp113434_c0_seq1	K04674	TGFBR1; TGF-beta receptor type-1 [EC:2.7.11.30]	ko04010	MAPK signaling pathway
comp114302_c0_seq1	K04674	TGFBR1; TGF-beta receptor type-1 [EC:2.7.11.30]	ko04010	MAPK signaling pathway
comp111063_c0_seq1	K03175	TRAF6; TNF receptor-associated factor 6	ko04010	MAPK signaling pathway
comp111150_c0_seq1	K03175	TRAF6; TNF receptor-associated factor 6	ko04010	MAPK signaling pathway
comp84306_c0_seq1	K02678	ETS; c-ets proto-oncogene protein	ko04013	MAPK signaling pathway - fly
comp106286_c0_seq1	K03211	ETV6_7; ETS translocation variant 6/7	ko04013	MAPK signaling pathway - fly
comp106618_c0_seq1	K03211	ETV6_7; ETS translocation variant 6/7	ko04013	MAPK signaling pathway - fly
comp110429_c0_seq1	K04368	MAP2K1; mitogen-activated protein kinase kinase 1 [EC:2.7.12.2]	ko04013	MAPK signaling pathway - fly	Dsor1
comp110468_c0_seq1	K04368	MAP2K1; mitogen-activated protein kinase kinase 1 [EC:2.7.12.2]	ko04013	MAPK signaling pathway - fly	Dsor1
comp111198_c0_seq1	K02644	PHL; pole hole	ko04013	MAPK signaling pathway - fly	phl
comp111816_c0_seq1	K02644	PHL; pole hole	ko04013	MAPK signaling pathway - fly	phl
comp83462_c0_seq1	K07293	PTPN11; tyrosine-protein phosphatase non-receptor type 11 [EC:3.1.3.48]	ko04013	MAPK signaling pathway - fly
comp91901_c0_seq1	K07293	PTPN11; tyrosine-protein phosphatase non-receptor type 11 [EC:3.1.3.48]	ko04013	MAPK signaling pathway - fly
comp92259_c0_seq1	K07293	PTPN11; tyrosine-protein phosphatase non-receptor type 11 [EC:3.1.3.48]	ko04013	MAPK signaling pathway - fly
comp93363_c0_seq1	K07293	PTPN11; tyrosine-protein phosphatase non-receptor type 11 [EC:3.1.3.48]	ko04013	MAPK signaling pathway - fly
comp114540_c0_seq1	K12380	RASA3; Ras GTPase-activating protein 3	ko04013	MAPK signaling pathway - fly
comp115100_c0_seq1	K12380	RASA3; Ras GTPase-activating protein 3	ko04013	MAPK signaling pathway - fly
comp101139_c0_seq1	K05088	ROS1; proto-oncogene tyrosine-protein kinase ROS [EC:2.7.10.1]	ko04013	MAPK signaling pathway - fly
comp117330_c0_seq1	K05088	ROS1; proto-oncogene tyrosine-protein kinase ROS [EC:2.7.10.1]	ko04013	MAPK signaling pathway - fly
comp47754_c0_seq1	K05088	ROS1; proto-oncogene tyrosine-protein kinase ROS [EC:2.7.10.1]	ko04013	MAPK signaling pathway - fly
comp92662_c0_seq1	K12378	TOR; tyrosine-protein kinase receptor torso [EC:2.7.10.1]	ko04013	MAPK signaling pathway - fly
comp106440_c1_seq1	K12377	TSL; torso-like protein	ko04013	MAPK signaling pathway - fly
comp108955_c0_seq1	K12377	TSL; torso-like protein	ko04013	MAPK signaling pathway - fly
comp113862_c1_seq1	K12377	TSL; torso-like protein	ko04013	MAPK signaling pathway - fly
comp99227_c1_seq1	K04393	CDC42; cell division control protein 42	ko04011	MAPK signaling pathway - yeast
comp133214_c0_seq1	K01759	GLO1; lactoylglutathione lyase [EC:4.4.1.5]	ko04011	MAPK signaling pathway - yeast
comp76767_c1_seq1	K01759	GLO1; lactoylglutathione lyase [EC:4.4.1.5]	ko04011	MAPK signaling pathway - yeast
comp96167_c0_seq1	K01759	GLO1; lactoylglutathione lyase [EC:4.4.1.5]	ko04011	MAPK signaling pathway - yeast
comp96668_c0_seq1	K01759	GLO1; lactoylglutathione lyase [EC:4.4.1.5]	ko04011	MAPK signaling pathway - yeast
comp118290_c0_seq1	K07972	GNB; guanine nucleotide-binding protein subunit beta, other	ko04011	MAPK signaling pathway - yeast
comp33224_c0_seq1	K07972	GNB; guanine nucleotide-binding protein subunit beta, other	ko04011	MAPK signaling pathway - yeast
comp105621_c0_seq1	K04513	RHOA; Ras homolog gene family, member A	ko04011	MAPK signaling pathway - yeast
comp21570_c0_seq1	K04513	RHOA; Ras homolog gene family, member A	ko04011	MAPK signaling pathway - yeast
comp31035_c0_seq1	K04513	RHOA; Ras homolog gene family, member A	ko04011	MAPK signaling pathway - yeast
comp35732_c0_seq1	K04513	RHOA; Ras homolog gene family, member A	ko04011	MAPK signaling pathway - yeast
comp96912_c0_seq1	K04513	RHOA; Ras homolog gene family, member A	ko04011	MAPK signaling pathway - yeast
comp115559_c0_seq1	K09448	TEAD; transcriptional enhancer factor	ko04011	MAPK signaling pathway - yeast
comp115593_c0_seq1	K09448	TEAD; transcriptional enhancer factor	ko04011	MAPK signaling pathway - yeast
comp111457_c0_seq1	K09291	TPR; nucleoprotein TPR	ko04011	MAPK signaling pathway - yeast
comp115538_c0_seq1	K09291	TPR; nucleoprotein TPR	ko04011	MAPK signaling pathway - yeast
comp108963_c0_seq1	K06059	ADAM17; disintegrin and metalloproteinase domain-containing protein 17 [EC:3.4.24.86]	ko04330	Notch signaling pathway
comp109133_c1_seq1	K06059	ADAM17; disintegrin and metalloproteinase domain-containing protein 17 [EC:3.4.24.86]	ko04330	Notch signaling pathway
comp101710_c0_seq1	K06066	CIR; CBF1 interacting corepressor	ko04330	Notch signaling pathway	CIR
comp99957_c0_seq1	K06066	CIR; CBF1 interacting corepressor	ko04330	Notch signaling pathway	CIR
comp77745_c0_seq1	K04496	CTBP; C-terminal binding protein	ko04330	Notch signaling pathway
comp91455_c0_seq1	K04496	CTBP; C-terminal binding protein	ko04330	Notch signaling pathway
comp112596_c0_seq1	K06051	DLL; delta	ko04330	Notch signaling pathway	delta
comp112684_c0_seq1	K06051	DLL; delta	ko04330	Notch signaling pathway	delta
comp110935_c0_seq1	K06058	DTX; deltex	ko04330	Notch signaling pathway	deltex
comp111188_c0_seq1	K06058	DTX; deltex	ko04330	Notch signaling pathway	deltex
comp107742_c0_seq1	K02353	DVL; segment polarity protein dishevelled	ko04330	Notch signaling pathway
comp107742_c1_seq1	K02353	DVL; segment polarity protein dishevelled	ko04330	Notch signaling pathway
comp109651_c0_seq1	K04498	EP300; E1A/CREB-binding protein [EC:2.3.1.48]	ko04330	Notch signaling pathway
comp110004_c0_seq1	K04498	EP300; E1A/CREB-binding protein [EC:2.3.1.48]	ko04330	Notch signaling pathway
comp112379_c0_seq1	K04498	EP300; E1A/CREB-binding protein [EC:2.3.1.48]	ko04330	Notch signaling pathway
comp113296_c0_seq1	K04498	EP300; E1A/CREB-binding protein [EC:2.3.1.48]	ko04330	Notch signaling pathway
comp40791_c1_seq1	K04498	EP300; E1A/CREB-binding protein [EC:2.3.1.48]	ko04330	Notch signaling pathway
comp95876_c0_seq1	K04498	EP300; E1A/CREB-binding protein [EC:2.3.1.48]	ko04330	Notch signaling pathway
comp95876_c0_seq1	K04498	EP300; E1A/CREB-binding protein [EC:2.3.1.48]	ko04330	Notch signaling pathway
comp102719_c0_seq1	K05948	FNG; fringe [EC:2.4.1.222]	ko04330	Notch signaling pathway
comp104419_c0_seq1	K05948	FNG; fringe [EC:2.4.1.222]	ko04330	Notch signaling pathway
comp104132_c0_seq1	K04497	GROUCHO; groucho	ko04330	Notch signaling pathway
comp104640_c0_seq1	K04497	GROUCHO; groucho	ko04330	Notch signaling pathway
comp104640_c0_seq1	K04497	GROUCHO; groucho	ko04330	Notch signaling pathway
comp105122_c1_seq1	K04497	GROUCHO; groucho	ko04330	Notch signaling pathway
comp115011_c1_seq1	K04497	GROUCHO; groucho	ko04330	Notch signaling pathway
comp115156_c0_seq1	K04497	GROUCHO; groucho	ko04330	Notch signaling pathway
comp132623_c0_seq1	K04497	GROUCHO; groucho	ko04330	Notch signaling pathway
comp55371_c0_seq1	K04497	GROUCHO; groucho	ko04330	Notch signaling pathway
comp114339_c0_seq1	K06064	HAIRLESS; hairless	ko04330	Notch signaling pathway	hairless
comp114413_c0_seq1	K06064	HAIRLESS; hairless	ko04330	Notch signaling pathway	hairless
comp107164_c0_seq1	K06067	HDAC1_2; histone deacetylase 1/2 [EC:3.5.1.98]	ko04330	Notch signaling pathway
comp108136_c0_seq1	K06052	JAGGED; jagged	ko04330	Notch signaling pathway
comp112580_c0_seq1	K06171	NCSTN; nicastrin	ko04330	Notch signaling pathway
comp112801_c0_seq1	K06171	NCSTN; nicastrin	ko04330	Notch signaling pathway
comp117529_c0_seq1	K02599	NOTCH; Notch	ko04330	Notch signaling pathway	Notch
comp117560_c0_seq1	K02599	NOTCH; Notch	ko04330	Notch signaling pathway	Notch
comp46373_c0_seq1	K02599	NOTCH; Notch	ko04330	Notch signaling pathway	Notch
comp116105_c0_seq1	K06057	NUMBL; numb	ko04330	Notch signaling pathway
comp116279_c0_seq1	K06057	NUMBL; numb	ko04330	Notch signaling pathway
comp110472_c0_seq1	K06062	PCAF; histone acetyltransferase [EC:2.3.1.48]	ko04330	Notch signaling pathway
comp111117_c0_seq1	K06062	PCAF; histone acetyltransferase [EC:2.3.1.48]	ko04330	Notch signaling pathway
comp117200_c0_seq1	K06053	RBPSUH; recombining binding protein suppressor of hairless	ko04330	Notch signaling pathway	Su(H)
comp117213_c0_seq1	K06053	RBPSUH; recombining binding protein suppressor of hairless	ko04330	Notch signaling pathway	Su(H)
comp106441_c0_seq1	K06063	SNW1; SNW domain-containing protein 1	ko04330	Notch signaling pathway
comp106635_c0_seq1	K06063	SNW1; SNW domain-containing protein 1	ko04330	Notch signaling pathway
comp110074_c2_seq1	K02085	APC; adenomatosis polyposis coli protein	ko04310	Wnt signaling pathway
comp116098_c0_seq1	K02085	APC; adenomatosis polyposis coli protein	ko04310	Wnt signaling pathway
comp117133_c0_seq1	K02157	AXIN1; axin 1	ko04310	Wnt signaling pathway
comp109502_c0_seq1	K04507	CACYBP; calcyclin binding protein	ko04310	Wnt signaling pathway
comp104204_c0_seq1	K04515	CAMK2; calcium/calmodulin-dependent protein kinase (CaM kinase) II [EC:2.7.11.17]	ko04310	Wnt signaling pathway
comp105737_c0_seq1	K04515	CAMK2; calcium/calmodulin-dependent protein kinase (CaM kinase) II [EC:2.7.11.17]	ko04310	Wnt signaling pathway
comp102970_c0_seq1	K10151	CCND2; cyclin D2	ko04310	Wnt signaling pathway
comp103165_c0_seq1	K10151	CCND2; cyclin D2	ko04310	Wnt signaling pathway
comp95164_c0_seq1	K10151	CCND2; cyclin D2	ko04310	Wnt signaling pathway
comp98756_c1_seq1	K10151	CCND2; cyclin D2	ko04310	Wnt signaling pathway
comp109482_c0_seq1	K02677	CPKC; classical protein kinase C [EC:2.7.11.13]	ko04310	Wnt signaling pathway
comp112972_c0_seq1	K08957	CSNK1A; casein kinase 1, alpha [EC:2.7.11.1]	ko04310	Wnt signaling pathway
comp113323_c1_seq1	K08957	CSNK1A; casein kinase 1, alpha [EC:2.7.11.1]	ko04310	Wnt signaling pathway
comp114569_c0_seq1	K08960	CSNK1E; casein kinase 1, epsilon [EC:2.7.11.1]	ko04310	Wnt signaling pathway
comp116866_c0_seq1	K08960	CSNK1E; casein kinase 1, epsilon [EC:2.7.11.1]	ko04310	Wnt signaling pathway
comp85721_c0_seq1	K03097	CSNK2A; casein kinase II subunit alpha [EC:2.7.11.1]	ko04310	Wnt signaling pathway
comp77745_c0_seq1	K04496	CTBP; C-terminal binding protein	ko04310	Wnt signaling pathway
comp91455_c0_seq1	K04496	CTBP; C-terminal binding protein	ko04310	Wnt signaling pathway
comp110718_c1_seq1	K02105	CTNNB1; catenin beta 1	ko04310	Wnt signaling pathway	arm
comp110065_c0_seq1	K03347	CUL1; cullin 1	ko04310	Wnt signaling pathway
comp110117_c0_seq1	K03347	CUL1; cullin 1	ko04310	Wnt signaling pathway
comp24718_c0_seq1	K03347	CUL1; cullin 1	ko04310	Wnt signaling pathway
comp115041_c0_seq1	K04512	DAAM; dishevelled associated activator of morphogenesis	ko04310	Wnt signaling pathway
comp115385_c0_seq1	K04512	DAAM; dishevelled associated activator of morphogenesis	ko04310	Wnt signaling pathway
comp113239_c0_seq1	K02306	DALLY; dally	ko04310	Wnt signaling pathway
comp114306_c0_seq1	K02306	DALLY; dally	ko04310	Wnt signaling pathway
comp107742_c0_seq1	K02353	DVL; segment polarity protein dishevelled	ko04310	Wnt signaling pathway	dsh
comp107742_c1_seq1	K02353	DVL; segment polarity protein dishevelled	ko04310	Wnt signaling pathway	dsh
comp109651_c0_seq1	K04498	EP300; E1A/CREB-binding protein [EC:2.3.1.48]	ko04310	Wnt signaling pathway
comp110004_c0_seq1	K04498	EP300; E1A/CREB-binding protein [EC:2.3.1.48]	ko04310	Wnt signaling pathway
comp112379_c0_seq1	K04498	EP300; E1A/CREB-binding protein [EC:2.3.1.48]	ko04310	Wnt signaling pathway
comp113296_c0_seq1	K04498	EP300; E1A/CREB-binding protein [EC:2.3.1.48]	ko04310	Wnt signaling pathway
comp40791_c1_seq1	K04498	EP300; E1A/CREB-binding protein [EC:2.3.1.48]	ko04310	Wnt signaling pathway
comp95876_c0_seq1	K04498	EP300; E1A/CREB-binding protein [EC:2.3.1.48]	ko04310	Wnt signaling pathway
comp113200_c0_seq1	K03362	FBXW1_11; F-box and WD-40 domain protein 1/11	ko04310	Wnt signaling pathway
comp96392_c0_seq1	K02432	FZD1_7; frizzled 1/7	ko04310	Wnt signaling pathway
comp98384_c0_seq1	K02432	FZD1_7; frizzled 1/7	ko04310	Wnt signaling pathway
comp112012_c0_seq1	K02354	FZD4; frizzled 4	ko04310	Wnt signaling pathway
comp112949_c0_seq1	K02354	FZD4; frizzled 4	ko04310	Wnt signaling pathway
comp102266_c0_seq1	K02375	FZD5_8; frizzled 5/8	ko04310	Wnt signaling pathway
comp102699_c0_seq1	K02375	FZD5_8; frizzled 5/8	ko04310	Wnt signaling pathway
comp111555_c0_seq1	K02842	FZD9_10; frizzled 9/10	ko04310	Wnt signaling pathway
comp111815_c0_seq1	K02842	FZD9_10; frizzled 9/10	ko04310	Wnt signaling pathway
comp112792_c0_seq1	K08110	GPC4; glypican 4 (K-glypican)	ko04310	Wnt signaling pathway
comp113293_c0_seq1	K08110	GPC4; glypican 4 (K-glypican)	ko04310	Wnt signaling pathway
comp104132_c0_seq1	K04497	GROUCHO; groucho	ko04310	Wnt signaling pathway
comp104640_c0_seq1	K04497	GROUCHO; groucho	ko04310	Wnt signaling pathway
comp104640_c0_seq1	K04497	GROUCHO; groucho	ko04310	Wnt signaling pathway
comp105122_c1_seq1	K04497	GROUCHO; groucho	ko04310	Wnt signaling pathway
comp115011_c1_seq1	K04497	GROUCHO; groucho	ko04310	Wnt signaling pathway
comp115156_c0_seq1	K04497	GROUCHO; groucho	ko04310	Wnt signaling pathway
comp132623_c0_seq1	K04497	GROUCHO; groucho	ko04310	Wnt signaling pathway
comp55371_c0_seq1	K04497	GROUCHO; groucho	ko04310	Wnt signaling pathway
comp114859_c0_seq1	K03083	GSK3B; glycogen synthase kinase 3 beta [EC:2.7.11.26]	ko04310	Wnt signaling pathway
comp109798_c0_seq1	K04440	JNK; c-Jun N-terminal kinase [EC:2.7.11.24]	ko04310	Wnt signaling pathway
comp110781_c0_seq1	K04440	JNK; c-Jun N-terminal kinase [EC:2.7.11.24]	ko04310	Wnt signaling pathway
comp96495_c0_seq1	K04448	JUN; transcription factor AP-1	ko04310	Wnt signaling pathway
comp97154_c0_seq1	K04448	JUN; transcription factor AP-1	ko04310	Wnt signaling pathway
comp116018_c0_seq1	K03068	LRP5_6; low density lipoprotein receptor-related protein 5/6	ko04310	Wnt signaling pathway
comp117165_c0_seq1	K03068	LRP5_6; low density lipoprotein receptor-related protein 5/6	ko04310	Wnt signaling pathway
comp50234_c0_seq1	K03068	LRP5_6; low density lipoprotein receptor-related protein 5/6	ko04310	Wnt signaling pathway
comp104131_c0_seq1	K04427	MAP3K7; mitogen-activated protein kinase kinase kinase 7 [EC:2.7.11.25]	ko04310	Wnt signaling pathway
comp104217_c0_seq1	K04427	MAP3K7; mitogen-activated protein kinase kinase kinase 7 [EC:2.7.11.25]	ko04310	Wnt signaling pathway
comp107269_c0_seq1	K04377	MYC; Myc proto-oncogene protein	ko04310	Wnt signaling pathway
comp108165_c0_seq1	K04377	MYC; Myc proto-oncogene protein	ko04310	Wnt signaling pathway
comp109647_c0_seq1	K03213	NKD; naked cuticle	ko04310	Wnt signaling pathway
comp115882_c0_seq1	K04468	NLK; nemo like kinase [EC:2.7.11.24]	ko04310	Wnt signaling pathway
comp115915_c0_seq1	K04468	NLK; nemo like kinase [EC:2.7.11.24]	ko04310	Wnt signaling pathway
comp54316_c0_seq1	K04468	NLK; nemo like kinase [EC:2.7.11.24]	ko04310	Wnt signaling pathway
comp103780_c0_seq1	K04345	PKA; protein kinase A [EC:2.7.11.11]	ko04310	Wnt signaling pathway
comp104653_c0_seq1	K04345	PKA; protein kinase A [EC:2.7.11.11]	ko04310	Wnt signaling pathway
comp107784_c0_seq1	K04345	PKA; protein kinase A [EC:2.7.11.11]	ko04310	Wnt signaling pathway
comp108049_c0_seq1	K04345	PKA; protein kinase A [EC:2.7.11.11]	ko04310	Wnt signaling pathway
comp108718_c0_seq1	K04345	PKA; protein kinase A [EC:2.7.11.11]	ko04310	Wnt signaling pathway
comp109240_c0_seq1	K04345	PKA; protein kinase A [EC:2.7.11.11]	ko04310	Wnt signaling pathway
comp128324_c0_seq1	K04345	PKA; protein kinase A [EC:2.7.11.11]	ko04310	Wnt signaling pathway
comp54055_c0_seq1	K04345	PKA; protein kinase A [EC:2.7.11.11]	ko04310	Wnt signaling pathway
comp77551_c0_seq1	K04345	PKA; protein kinase A [EC:2.7.11.11]	ko04310	Wnt signaling pathway
comp80799_c0_seq1	K04345	PKA; protein kinase A [EC:2.7.11.11]	ko04310	Wnt signaling pathway
comp80799_c1_seq1	K04345	PKA; protein kinase A [EC:2.7.11.11]	ko04310	Wnt signaling pathway
comp86976_c0_seq1	K04345	PKA; protein kinase A [EC:2.7.11.11]	ko04310	Wnt signaling pathway
comp97465_c0_seq1	K04345	PKA; protein kinase A [EC:2.7.11.11]	ko04310	Wnt signaling pathway
comp107174_c0_seq1	K05858	PLCB; phosphatidylinositol phospholipase C, beta [EC:3.1.4.11]	ko04310	Wnt signaling pathway
comp111279_c0_seq1	K05858	PLCB; phosphatidylinositol phospholipase C, beta [EC:3.1.4.11]	ko04310	Wnt signaling pathway
comp112249_c0_seq1	K05858	PLCB; phosphatidylinositol phospholipase C, beta [EC:3.1.4.11]	ko04310	Wnt signaling pathway
comp112553_c1_seq1	K05858	PLCB; phosphatidylinositol phospholipase C, beta [EC:3.1.4.11]	ko04310	Wnt signaling pathway
comp115301_c0_seq1	K05858	PLCB; phosphatidylinositol phospholipase C, beta [EC:3.1.4.11]	ko04310	Wnt signaling pathway
comp103440_c0_seq1	K00181	PPN; porcupine	ko04310	Wnt signaling pathway
comp96102_c0_seq1	K00181	PPN; porcupine	ko04310	Wnt signaling pathway
comp20617_c0_seq1	K04348	PPP3C; serine/threonine-protein phosphatase 2B catalytic subunit [EC:3.1.3.16]	ko04310	Wnt signaling pathway
comp25903_c0_seq1	K04348	PPP3C; serine/threonine-protein phosphatase 2B catalytic subunit [EC:3.1.3.16]	ko04310	Wnt signaling pathway
comp87536_c0_seq1	K04348	PPP3C; serine/threonine-protein phosphatase 2B catalytic subunit [EC:3.1.3.16]	ko04310	Wnt signaling pathway
comp93442_c0_seq1	K04348	PPP3C; serine/threonine-protein phosphatase 2B catalytic subunit [EC:3.1.3.16]	ko04310	Wnt signaling pathway
comp103414_c0_seq1	K06268	PPP3R; serine/threonine-protein phosphatase 2B regulatory subunit	ko04310	Wnt signaling pathway
comp103423_c1_seq1	K06268	PPP3R; serine/threonine-protein phosphatase 2B regulatory subunit	ko04310	Wnt signaling pathway
comp118404_c0_seq1	K06268	PPP3R; serine/threonine-protein phosphatase 2B regulatory subunit	ko04310	Wnt signaling pathway
comp118540_c0_seq1	K06268	PPP3R; serine/threonine-protein phosphatase 2B regulatory subunit	ko04310	Wnt signaling pathway
comp112867_c0_seq1	K04511	PRICKLE; prickle	ko04310	Wnt signaling pathway
comp113093_c0_seq1	K04511	PRICKLE; prickle	ko04310	Wnt signaling pathway
comp93466_c0_seq1	K04511	PRICKLE; prickle	ko04310	Wnt signaling pathway
comp102794_c0_seq1	K04392	RAC1; Ras-related C3 botulinum toxin substrate 1	ko04310	Wnt signaling pathway
comp103419_c0_seq1	K04392	RAC1; Ras-related C3 botulinum toxin substrate 1	ko04310	Wnt signaling pathway
comp110923_c0_seq1	K04392	RAC1; Ras-related C3 botulinum toxin substrate 1	ko04310	Wnt signaling pathway
comp111065_c0_seq1	K04392	RAC1; Ras-related C3 botulinum toxin substrate 1	ko04310	Wnt signaling pathway
comp94355_c0_seq1	K04392	RAC1; Ras-related C3 botulinum toxin substrate 1	ko04310	Wnt signaling pathway
comp95503_c0_seq1	K04392	RAC1; Ras-related C3 botulinum toxin substrate 1	ko04310	Wnt signaling pathway
comp105075_c0_seq1	K03868	RBX1; RING-box protein 1	ko04310	Wnt signaling pathway
comp105317_c0_seq1	K03868	RBX1; RING-box protein 1	ko04310	Wnt signaling pathway
comp105621_c0_seq1	K04513	RHOA; Ras homolog gene family, member A	ko04310	Wnt signaling pathway
comp21570_c0_seq1	K04513	RHOA; Ras homolog gene family, member A	ko04310	Wnt signaling pathway
comp31035_c0_seq1	K04513	RHOA; Ras homolog gene family, member A	ko04310	Wnt signaling pathway
comp96912_c0_seq1	K04513	RHOA; Ras homolog gene family, member A	ko04310	Wnt signaling pathway
comp105030_c0_seq1	K04499	RUVBL1; RuvB-like protein 1 (pontin 52)	ko04310	Wnt signaling pathway
comp111558_c0_seq1	K04499	RUVBL1; RuvB-like protein 1 (pontin 52)	ko04310	Wnt signaling pathway
comp101080_c0_seq1	K04506	SIAH1; E3 ubiquitin-protein ligase SIAH1 [EC:6.3.2.19]	ko04310	Wnt signaling pathway	sinah
comp102053_c0_seq1	K04506	SIAH1; E3 ubiquitin-protein ligase SIAH1 [EC:6.3.2.19]	ko04310	Wnt signaling pathway	sinah
comp108551_c0_seq1	K04506	SIAH1; E3 ubiquitin-protein ligase SIAH1 [EC:6.3.2.19]	ko04310	Wnt signaling pathway	sinah
comp110339_c0_seq1	K04506	SIAH1; E3 ubiquitin-protein ligase SIAH1 [EC:6.3.2.19]	ko04310	Wnt signaling pathway	sinah
comp111335_c0_seq1	K04506	SIAH1; E3 ubiquitin-protein ligase SIAH1 [EC:6.3.2.19]	ko04310	Wnt signaling pathway	sinah
comp94035_c0_seq1	K04506	SIAH1; E3 ubiquitin-protein ligase SIAH1 [EC:6.3.2.19]	ko04310	Wnt signaling pathway	sinah
comp97462_c0_seq1	K04506	SIAH1; E3 ubiquitin-protein ligase SIAH1 [EC:6.3.2.19]	ko04310	Wnt signaling pathway	sinah
comp98131_c0_seq1	K04506	SIAH1; E3 ubiquitin-protein ligase SIAH1 [EC:6.3.2.19]	ko04310	Wnt signaling pathway	sinah
comp101400_c0_seq1	K03094	SKP1; S-phase kinase-associated protein 1	ko04310	Wnt signaling pathway
comp106176_c1_seq1	K03094	SKP1; S-phase kinase-associated protein 1	ko04310	Wnt signaling pathway
comp122832_c0_seq1	K03094	SKP1; S-phase kinase-associated protein 1	ko04310	Wnt signaling pathway
comp124610_c0_seq1	K03094	SKP1; S-phase kinase-associated protein 1	ko04310	Wnt signaling pathway
comp21380_c0_seq1	K03094	SKP1; S-phase kinase-associated protein 1	ko04310	Wnt signaling pathway
comp24058_c0_seq1	K03094	SKP1; S-phase kinase-associated protein 1	ko04310	Wnt signaling pathway
comp33863_c0_seq1	K03094	SKP1; S-phase kinase-associated protein 1	ko04310	Wnt signaling pathway
comp39247_c0_seq1	K03094	SKP1; S-phase kinase-associated protein 1	ko04310	Wnt signaling pathway
comp46810_c0_seq1	K03094	SKP1; S-phase kinase-associated protein 1	ko04310	Wnt signaling pathway
comp62782_c0_seq1	K03094	SKP1; S-phase kinase-associated protein 1	ko04310	Wnt signaling pathway
comp116495_c0_seq1	K04501	SMAD4; mothers against decapentaplegic homolog 4	ko04310	Wnt signaling pathway
comp116648_c0_seq1	K04501	SMAD4; mothers against decapentaplegic homolog 4	ko04310	Wnt signaling pathway
comp46690_c0_seq1	K04501	SMAD4; mothers against decapentaplegic homolog 4	ko04310	Wnt signaling pathway
comp100931_c0_seq1	K04508	TBL1; transducin (beta)-like 1	ko04310	Wnt signaling pathway
comp101422_c0_seq1	K04508	TBL1; transducin (beta)-like 1	ko04310	Wnt signaling pathway
comp79185_c0_seq1	K04508	TBL1; transducin (beta)-like 1	ko04310	Wnt signaling pathway
comp113146_c0_seq1	K04491	TCF7L2; transcription factor 7-like 2	ko04310	Wnt signaling pathway
comp113688_c0_seq1	K04491	TCF7L2; transcription factor 7-like 2	ko04310	Wnt signaling pathway
comp107344_c0_seq1	K04510	VANGL; vang-like	ko04310	Wnt signaling pathway
comp108481_c0_seq1	K04510	VANGL; vang-like	ko04310	Wnt signaling pathway
comp102022_c1_seq1	K01691	WIF1; WNT inhibitory factor 1	ko04310	Wnt signaling pathway
comp108245_c0_seq1	K01691	WIF1; WNT inhibitory factor 1	ko04310	Wnt signaling pathway
comp133791_c0_seq1	K03209	WNT1; wingless-type MMTV integration site family, member 1	ko04310	Wnt signaling pathway
comp74593_c1_seq1	K01357	WNT10; wingless-type MMTV integration site family, member 10	ko04310	Wnt signaling pathway
comp90483_c0_seq1	K01357	WNT10; wingless-type MMTV integration site family, member 10	ko04310	Wnt signaling pathway
comp90483_c1_seq1	K01357	WNT10; wingless-type MMTV integration site family, member 10	ko04310	Wnt signaling pathway
comp89897_c0_seq1	K00408	WNT4; wingless-type MMTV integration site family, member 4	ko04310	Wnt signaling pathway
comp93766_c0_seq1	K00408	WNT4; wingless-type MMTV integration site family, member 4	ko04310	Wnt signaling pathway
comp64352_c0_seq1	K00444	WNT5; wingless-type MMTV integration site family, member 5	ko04310	Wnt signaling pathway
comp72253_c0_seq1	K00444	WNT5; wingless-type MMTV integration site family, member 5	ko04310	Wnt signaling pathway
comp94846_c0_seq1	K00444	WNT5; wingless-type MMTV integration site family, member 5	ko04310	Wnt signaling pathway
comp94846_c1_seq1	K00444	WNT5; wingless-type MMTV integration site family, member 5	ko04310	Wnt signaling pathway
comp100592_c0_seq1	K00445	WNT6; wingless-type MMTV integration site family, member 6	ko04310	Wnt signaling pathway
comp102767_c0_seq1	K00572	WNT7; wingless-type MMTV integration site family, member 7	ko04310	Wnt signaling pathway
comp104465_c0_seq1	K00572	WNT7; wingless-type MMTV integration site family, member 7	ko04310	Wnt signaling pathway
comp138000_c0_seq1	K00572	WNT7; wingless-type MMTV integration site family, member 7	ko04310	Wnt signaling pathway
