# Supplementary material for: De Novo Assembly and Developmental Transcriptome Analysis of the Small White Butterfly Pieris rapae
Source: PLoS One. 2016 Jul 18;11(7):e0159258. doi: 10.1371/journal.pone.0159258 (PMC4948883; doi:10.1371/journal.pone.0159258)
Supplement: S3 Table — (XLSX) [file pone.0159258.s008.xlsx]

## Sheet: Sheet1
query_sequence	subject	evalue	description	species
comp106413_c0_seq1	gi|768411946|ref|XP_011566511.1|	0	PREDICTED: inhibitor of nuclear factor kappa-B kinase subunit alpha	Plutella xylostella
comp111633_c0_seq1	gi|357605009|gb|EHJ64423.1|	0	putative serine/threonine-protein kinase TBK1	Danaus plexippus
comp111683_c0_seq1	gi|357605009|gb|EHJ64423.1|	0	putative serine/threonine-protein kinase TBK1	Danaus plexippus
comp108587_c0_seq1	gi|768412887|ref|XP_011568540.1|	2e-108	PREDICTED: toll-interacting protein B-like	Plutella xylostella
comp101735_c0_seq1	gi|357617711|gb|EHJ70951.1|	0	hypothetical protein KGM_14811	Danaus plexippus
comp110384_c0_seq1	gi|768436523|ref|XP_011559753.1|	0	PREDICTED: serine/threonine-protein kinase pelle-like	Plutella xylostella
comp110380_c0_seq1	gi|768423846|ref|XP_011552849.1|	4e-161	PREDICTED: serine/threonine-protein kinase pelle-like	Plutella xylostella
comp106527_c0_seq1	gi|357622568|gb|EHJ73995.1|	7e-86	putative Myeloid differentiation primary response protein MyD88	Danaus plexippus
comp97154_c0_seq1	gi|389611618|dbj|BAM19401.1|	6e-126	jun-related antigen	Papilio xuthus
comp96495_c0_seq1	gi|389611618|dbj|BAM19401.1|	3e-125	jun-related antigen	Papilio xuthus
comp111445_c1_seq1	gi|768411041|ref|XP_011561568.1|	6e-166	PREDICTED: mitogen-activated protein kinase 14B-like isoform X2	Plutella xylostella
comp110285_c0_seq1	gi|768411041|ref|XP_011561568.1|	4e-140	PREDICTED: mitogen-activated protein kinase 14B-like isoform X2	Plutella xylostella
comp63951_c0_seq1	gi|383865498|ref|XP_003708210.1|	1e-62	PREDICTED: stress-activated protein kinase JNK-like	Megachile rotundata
comp64246_c0_seq1	gi|383865498|ref|XP_003708210.1|	9e-49	PREDICTED: stress-activated protein kinase JNK-like	Megachile rotundata
comp109798_c0_seq1	gi|357613266|gb|EHJ68412.1|	0	c-Jun NH2-terminal kinase	Danaus plexippus
comp110781_c0_seq1	gi|357613266|gb|EHJ68412.1|	0	c-Jun NH2-terminal kinase	Danaus plexippus
comp99727_c0_seq1	gi|443429407|gb|AGC92692.1|	0	dual specificity mitogen-activated protein kinase kinase 6-like protein	Heliconius erato
comp99781_c0_seq1	gi|443429407|gb|AGC92692.1|	0	dual specificity mitogen-activated protein kinase kinase 6-like protein	Heliconius erato
comp115460_c0_seq1	gi|357622098|gb|EHJ73699.1|	0	putative mitogen-activated protein kinase kinase 7	Danaus plexippus
comp115547_c0_seq1	gi|357622098|gb|EHJ73699.1|	0	putative mitogen-activated protein kinase kinase 7	Danaus plexippus
comp108365_c0_seq1	gi|357616721|gb|EHJ70363.1|	0	putative dual specificity mitogen-activated protein kinase kinase 4 MAPKK4	Danaus plexippus
comp108104_c0_seq1	gi|357616721|gb|EHJ70363.1|	0	putative dual specificity mitogen-activated protein kinase kinase 4 MAPKK4	Danaus plexippus
comp104217_c0_seq1	gi|357624974|gb|EHJ75547.1|	0	putative Mitogen-activated protein kinase kinase kinase 7	Danaus plexippus
comp104131_c0_seq1	gi|357624974|gb|EHJ75547.1|	0	putative Mitogen-activated protein kinase kinase kinase 7	Danaus plexippus
comp110451_c0_seq1	gi|357623679|gb|EHJ74734.1|	0	TAK1-associated binding protein 2 isoform A	Danaus plexippus
comp116878_c1_seq1	gi|357623679|gb|EHJ74734.1|	0	TAK1-associated binding protein 2 isoform A	Danaus plexippus
comp97627_c0_seq1	gi|357627262|gb|EHJ77000.1|	0	putative mitogen-activated protein kinase kinase kinase 7 interacting protein 1 isoform 1	Danaus plexippus
comp95410_c0_seq1	gi|357627262|gb|EHJ77000.1|	0	putative mitogen-activated protein kinase kinase kinase 7 interacting protein 1 isoform 1	Danaus plexippus
comp95503_c0_seq1	gi|512924311|ref|XP_004930565.1|	6e-133	PREDICTED: ras-related C3 botulinum toxin substrate 1-like isoform X1	Bombyx mori
comp111065_c0_seq1	gi|512932473|ref|XP_004932553.1|	1e-119	PREDICTED: ras-related C3 botulinum toxin substrate 1-like	Bombyx mori
comp39146_c0_seq1	gi|645014150|ref|XP_008203355.1|	2e-37	PREDICTED: ras-related C3 botulinum toxin substrate 1 isoform X1	Nasonia vitripennis
comp45994_c0_seq1	gi|645014150|ref|XP_008203355.1|	4e-37	PREDICTED: ras-related C3 botulinum toxin substrate 1 isoform X1	Nasonia vitripennis
comp102794_c0_seq1	gi|512899564|ref|XP_004924677.1|	9e-114	PREDICTED: ras-like GTP-binding protein RhoL-like	Bombyx mori
comp103419_c0_seq1	gi|512899564|ref|XP_004924677.1|	1e-113	PREDICTED: ras-like GTP-binding protein RhoL-like	Bombyx mori
comp110923_c0_seq1	gi|512932473|ref|XP_004932553.1|	1e-119	PREDICTED: ras-related C3 botulinum toxin substrate 1-like	Bombyx mori
comp94355_c0_seq1	gi|512924311|ref|XP_004930565.1|	2e-133	PREDICTED: ras-related C3 botulinum toxin substrate 1-like isoform X1	Bombyx mori
comp109867_c0_seq1	gi|112982894|ref|NP_001036921.1|	0	extracellular regulated MAP kinase	Bombyx mori
comp111195_c0_seq1	gi|112982894|ref|NP_001036921.1|	0	extracellular regulated MAP kinase	Bombyx mori
comp110468_c0_seq1	gi|112982906|ref|NP_001036922.1|	0	MAP kinse-ERK kinase	Bombyx mori
comp110429_c0_seq1	gi|112982906|ref|NP_001036922.1|	0	MAP kinse-ERK kinase	Bombyx mori
comp111150_c0_seq1	gi|357611198|gb|EHJ67361.1|	0	hypothetical protein KGM_19213	Danaus plexippus
comp111063_c0_seq1	gi|357611198|gb|EHJ67361.1|	0	hypothetical protein KGM_19213	Danaus plexippus
comp103879_c0_seq1	gi|357609121|gb|EHJ66309.1|	0	phosphatidylinositol 3-kinase 60	Danaus plexippus
comp104461_c0_seq1	gi|357609121|gb|EHJ66309.1|	0	phosphatidylinositol 3-kinase 60	Danaus plexippus
comp115656_c0_seq1	gi|512886038|ref|XP_004921695.1|	0	PREDICTED: phosphatidylinositol 4,5-bisphosphate 3-kinase catalytic subunit delta isoform-like	Bombyx mori
comp115691_c0_seq1	gi|512886038|ref|XP_004921695.1|	0	PREDICTED: phosphatidylinositol 4,5-bisphosphate 3-kinase catalytic subunit delta isoform-like	Bombyx mori
comp103088_c0_seq1	gi|512901793|ref|XP_004925223.1|	0	PREDICTED: toll-like receptor 3-like	Bombyx mori
comp104841_c0_seq1	gi|512903663|ref|XP_004925675.1|	0	PREDICTED: protein toll-like	Bombyx mori
comp105420_c0_seq1	gi|512903663|ref|XP_004925675.1|	0	PREDICTED: protein toll-like	Bombyx mori
comp107911_c0_seq1	gi|512886248|ref|XP_004921727.1|	0	PREDICTED: protein toll-like	Bombyx mori
comp108040_c0_seq1	gi|768435218|ref|XP_011559046.1|	1e-67	PREDICTED: toll-like receptor 6, partial	Plutella xylostella
comp108587_c0_seq1	gi|768412887|ref|XP_011568540.1|	2e-108	PREDICTED: toll-interacting protein B-like	Plutella xylostella
comp109704_c0_seq1	gi|357604744|gb|EHJ64305.1|	0	putative toll	Danaus plexippus
comp110187_c0_seq1	gi|357604744|gb|EHJ64305.1|	0	putative toll	Danaus plexippus
comp111192_c0_seq1	gi|318104931|gb|ADV41489.1|	0	toll receptor 18 wheeler	Spodoptera frugiperda
comp111709_c0_seq1	gi|318104931|gb|ADV41489.1|	0	toll receptor 18 wheeler	Spodoptera frugiperda
comp112534_c0_seq1	gi|512886248|ref|XP_004921727.1|	0	PREDICTED: protein toll-like	Bombyx mori
comp116418_c0_seq1	gi|357617031|gb|EHJ70551.1|	4e-69	toll receptor	Danaus plexippus
comp116549_c0_seq1	gi|357617031|gb|EHJ70551.1|	3e-69	toll receptor	Danaus plexippus
comp117010_c0_seq1	gi|768430105|ref|XP_011556263.1|	0	PREDICTED: tolloid-like protein 1	Plutella xylostella
comp117115_c0_seq1	gi|512927111|ref|XP_004931253.1|	0	PREDICTED: LOW QUALITY PROTEIN: tolloid-like protein 1-like	Bombyx mori
comp12001_c0_seq1	gi|768428028|ref|XP_011555133.1|	1e-25	PREDICTED: toll-like receptor 8	Plutella xylostella
comp62965_c0_seq1	gi|768428028|ref|XP_011555133.1|	2e-07	PREDICTED: toll-like receptor 8	Plutella xylostella
comp142367_c0_seq1	gi|512901861|ref|XP_004925236.1|	4e-17	PREDICTED: toll-like receptor 4-like	Bombyx mori
comp93437_c0_seq1	gi|357607081|gb|EHJ65350.1|	0	putative toll	Danaus plexippus
comp69026_c0_seq1	gi|357622857|gb|EHJ74227.1|	1e-36	putative toll-like receptor 13	Danaus plexippus
comp80230_c0_seq1	gi|768427311|ref|XP_011554740.1|	3e-62	PREDICTED: LOW QUALITY PROTEIN: toll-like receptor 3	Plutella xylostella
comp57669_c0_seq1	gi|768427311|ref|XP_011554740.1|	5e-65	PREDICTED: LOW QUALITY PROTEIN: toll-like receptor 3	Plutella xylostella
comp60986_c0_seq1	gi|512901861|ref|XP_004925236.1|	5e-32	PREDICTED: toll-like receptor 4-like	Bombyx mori
comp136766_c0_seq1	gi|512918767|ref|XP_004929212.1|	8e-23	PREDICTED: toll-like receptor 13-like	Bombyx mori
comp92096_c0_seq1	gi|512901793|ref|XP_004925223.1|	1e-54	PREDICTED: toll-like receptor 3-like	Bombyx mori
comp27169_c0_seq1	gi|512901793|ref|XP_004925223.1|	6e-60	PREDICTED: toll-like receptor 3-like	Bombyx mori
comp70880_c0_seq1	gi|357622857|gb|EHJ74227.1|	6e-26	putative toll-like receptor 13	Danaus plexippus
comp68141_c0_seq1	gi|768428028|ref|XP_011555133.1|	2e-53	PREDICTED: toll-like receptor 8	Plutella xylostella
comp97768_c0_seq1	gi|357622857|gb|EHJ74227.1|	3e-101	putative toll-like receptor 13	Danaus plexippus
comp59252_c0_seq1	gi|768428028|ref|XP_011555133.1|	2e-97	PREDICTED: toll-like receptor 8	Plutella xylostella
comp94985_c0_seq1	gi|512911705|ref|XP_004927478.1|	5e-96	PREDICTED: toll-like receptor 13-like	Bombyx mori
comp100863_c0_seq1	gi|512921740|ref|XP_004929948.1|	7e-102	PREDICTED: peptidoglycan-recognition protein 2-like	Bombyx mori
comp101189_c0_seq1	gi|512921740|ref|XP_004929948.1|	1e-86	PREDICTED: peptidoglycan-recognition protein 2-like	Bombyx mori
comp101234_c0_seq1	gi|768424220|ref|XP_011553053.1|	2e-15	PREDICTED: leucine-rich repeat-containing protein 40-like isoform X1	Plutella xylostella
comp101297_c0_seq1	gi|768434369|ref|XP_011558591.1|	0	PREDICTED: leucine-rich repeat-containing protein 24-like	Plutella xylostella
comp101455_c1_seq1	gi|768418087|ref|XP_011549714.1|	2e-114	PREDICTED: Down syndrome cell adhesion molecule-like protein Dscam2	Plutella xylostella
comp101592_c0_seq1	gi|357612458|gb|EHJ68008.1|	5e-121	hemolin	Danaus plexippus
comp102073_c0_seq1	gi|357612458|gb|EHJ68008.1|	1e-121	hemolin	Danaus plexippus
comp102374_c0_seq1	gi|388597547|gb|AFK75935.1|	1e-112	IMD-like protein	Appias lyncida
comp102511_c0_seq1	gi|512934843|ref|XP_004933130.1|	0	PREDICTED: putative leucine-rich repeat-containing protein DDB_G0290503-like	Bombyx mori
comp103123_c0_seq1	gi|768448308|ref|XP_011566178.1|	3e-122	PREDICTED: scavenger receptor class B member 1-like	Plutella xylostella
comp103980_c0_seq1	gi|768416338|ref|XP_011548756.1|	0	PREDICTED: leucine-rich repeat-containing protein 24	Plutella xylostella
comp104518_c0_seq1	gi|512913546|ref|XP_004927923.1|	0	PREDICTED: putative leucine-rich repeat-containing protein DDB_G0290503-like	Bombyx mori
comp104742_c0_seq1	gi|768445432|ref|XP_011564615.1|	5e-137	PREDICTED: leucine-rich repeat serine/threonine-protein kinase 1-like, partial	Plutella xylostella
comp104793_c0_seq1	gi|768416338|ref|XP_011548756.1|	2e-171	PREDICTED: leucine-rich repeat-containing protein 24	Plutella xylostella
comp104902_c0_seq1	gi|512885915|ref|XP_004921675.1|	4e-15	PREDICTED: leucine-rich repeat flightless-interacting protein 2-like	Bombyx mori
comp105350_c0_seq1	gi|512913450|ref|XP_004927899.1|	3e-171	PREDICTED: putative leucine-rich repeat-containing protein DDB_G0290503-like	Bombyx mori
comp105626_c0_seq1	gi|512913450|ref|XP_004927899.1|	6e-172	PREDICTED: putative leucine-rich repeat-containing protein DDB_G0290503-like	Bombyx mori
comp105736_c1_seq1	gi|768445432|ref|XP_011564615.1|	5e-161	PREDICTED: leucine-rich repeat serine/threonine-protein kinase 1-like, partial	Plutella xylostella
comp105764_c1_seq1	gi|512909129|ref|XP_004926847.1|	0	PREDICTED: putative leucine-rich repeat-containing protein DDB_G0290503-like	Bombyx mori
comp105959_c0_seq1	gi|512909129|ref|XP_004926847.1|	0	PREDICTED: putative leucine-rich repeat-containing protein DDB_G0290503-like	Bombyx mori
comp106162_c0_seq1	gi|512925262|ref|XP_004930796.1|	0	PREDICTED: scavenger receptor class B member 1-like	Bombyx mori
comp106352_c0_seq1	gi|357628590|gb|EHJ77866.1|	1e-25	dscam	Danaus plexippus
comp106608_c0_seq1	gi|512925262|ref|XP_004930796.1|	0	PREDICTED: scavenger receptor class B member 1-like	Bombyx mori
comp106614_c1_seq1	gi|208972523|gb|ACI32822.1|	0	beta-1,3-glucan recognition protein 2	Pieris rapae
comp106652_c0_seq1	gi|512917837|ref|XP_004928985.1|	0	PREDICTED: leucine-rich repeat-containing protein 47-like	Bombyx mori
comp106749_c0_seq1	gi|512897417|ref|XP_004924147.1|	2e-140	PREDICTED: leucine-rich repeat and death domain-containing protein 1-like	Bombyx mori
comp107017_c0_seq1	gi|283945479|ref|NP_001164651.1|	0	scavenger receptor class B member 4	Bombyx mori
comp107112_c0_seq1	gi|512917837|ref|XP_004928985.1|	0	PREDICTED: leucine-rich repeat-containing protein 47-like	Bombyx mori
comp107444_c0_seq1	gi|305430487|gb|ADM53096.1|	0	prophenoloxidase	Pieris rapae
comp107704_c0_seq1	gi|208972523|gb|ACI32822.1|	0	beta-1,3-glucan recognition protein 2	Pieris rapae
comp107719_c0_seq1	gi|512924326|ref|XP_004930568.1|	0	PREDICTED: leucine-rich repeat protein soc-2 homolog	Bombyx mori
comp107778_c0_seq1	gi|512911916|ref|XP_004927529.1|	0	PREDICTED: leucine-rich repeat neuronal protein 3-like isoform X1	Bombyx mori
comp107836_c0_seq1	gi|357624410|gb|EHJ75193.1|	8e-117	scavenger receptor class B, member 1-like protein	Danaus plexippus
comp108242_c0_seq1	gi|512897417|ref|XP_004924147.1|	1e-138	PREDICTED: leucine-rich repeat and death domain-containing protein 1-like	Bombyx mori
comp108306_c2_seq1	gi|357624410|gb|EHJ75193.1|	3e-113	scavenger receptor class B, member 1-like protein	Danaus plexippus
comp108317_c0_seq1	gi|512900937|ref|XP_004925012.1|	3e-16	PREDICTED: putative leucine-rich repeat-containing protein DDB_G0290503-like	Bombyx mori
comp108616_c0_seq1	gi|82880638|gb|ABB92836.1|	2e-147	scavenger receptor SR-C-like protein	Spodoptera frugiperda
comp108710_c0_seq1	gi|512896140|ref|XP_004923839.1|	0	PREDICTED: leucine-rich repeat-containing protein 24-like	Bombyx mori
comp108795_c0_seq1	gi|512911916|ref|XP_004927529.1|	0	PREDICTED: leucine-rich repeat neuronal protein 3-like isoform X1	Bombyx mori
comp108838_c0_seq1	gi|512900937|ref|XP_004925012.1|	3e-16	PREDICTED: putative leucine-rich repeat-containing protein DDB_G0290503-like	Bombyx mori
comp109022_c0_seq1	gi|768441283|ref|XP_011562359.1|	0	PREDICTED: scavenger receptor class B member 1 isoform X6	Plutella xylostella
comp109041_c0_seq1	gi|443429401|gb|AGC92686.1|	8e-73	leucine-rich repeat protein soc-2-like protein	Heliconius erato
comp109151_c0_seq1	gi|357606733|gb|EHJ65185.1|	5e-26	beta-1,3-glucan recognition protein 3	Danaus plexippus
comp109566_c0_seq1	gi|768441283|ref|XP_011562359.1|	0	PREDICTED: scavenger receptor class B member 1 isoform X6	Plutella xylostella
comp109593_c0_seq1	gi|357606733|gb|EHJ65185.1|	5e-25	beta-1,3-glucan recognition protein 3	Danaus plexippus
comp109686_c1_seq1	gi|82880638|gb|ABB92836.1|	2e-147	scavenger receptor SR-C-like protein	Spodoptera frugiperda
comp110189_c0_seq1	gi|512896140|ref|XP_004923839.1|	0	PREDICTED: leucine-rich repeat-containing protein 24-like	Bombyx mori
comp110319_c0_seq1	gi|512924326|ref|XP_004930568.1|	0	PREDICTED: leucine-rich repeat protein soc-2 homolog	Bombyx mori
comp110438_c1_seq1	gi|433288814|ref|NP_001258950.1|	4e-13	insect cytokine precursor uENF1 precursor	Bombyx mori
comp110481_c1_seq1	gi|703890348|gb|AIW49879.1|	6e-99	PGRP-LC	Plutella xylostella
comp110853_c0_seq1	gi|512919469|ref|XP_004929394.1|	1e-107	PREDICTED: putative leucine-rich repeat-containing protein DDB_G0290503-like isoform X1	Bombyx mori
comp110871_c0_seq1	gi|208972525|gb|ACI32823.1|	2e-127	beta-1,3-glucan recognition protein 3	Pieris rapae
comp110892_c0_seq1	gi|512919469|ref|XP_004929394.1|	2e-107	PREDICTED: putative leucine-rich repeat-containing protein DDB_G0290503-like isoform X1	Bombyx mori
comp110949_c0_seq1	gi|208972525|gb|ACI32823.1|	5e-129	beta-1,3-glucan recognition protein 3	Pieris rapae
comp111061_c0_seq1	gi|283945476|ref|NP_001164650.1|	0	scavenger receptor class B member 3	Bombyx mori
comp111422_c0_seq1	gi|443429401|gb|AGC92686.1|	1e-101	leucine-rich repeat protein soc-2-like protein	Heliconius erato
comp11166_c0_seq1	gi|512896493|ref|XP_004923925.1|	3e-48	PREDICTED: Down syndrome cell adhesion molecule-like protein Dscam2-like	Bombyx mori
comp111733_c0_seq1	gi|283945476|ref|NP_001164650.1|	0	scavenger receptor class B member 3	Bombyx mori
comp111874_c0_seq1	gi|357606734|gb|EHJ65186.1|	3e-177	Beta-1,3-glucan-binding protein	Danaus plexippus
comp112037_c0_seq1	gi|283945476|ref|NP_001164650.1|	0	scavenger receptor class B member 3	Bombyx mori
comp112049_c0_seq1	gi|512921299|ref|XP_004929843.1|	4e-34	PREDICTED: peptidoglycan recognition protein 3-like	Bombyx mori
comp112279_c0_seq1	gi|768447882|ref|XP_011565944.1|	0	PREDICTED: leucine-rich repeats and immunoglobulin-like domains protein 3	Plutella xylostella
comp112323_c1_seq1	gi|357606734|gb|EHJ65186.1|	8e-176	Beta-1,3-glucan-binding protein	Danaus plexippus
comp112464_c0_seq1	gi|768447882|ref|XP_011565944.1|	0	PREDICTED: leucine-rich repeats and immunoglobulin-like domains protein 3	Plutella xylostella
comp112522_c0_seq1	gi|512921299|ref|XP_004929843.1|	4e-37	PREDICTED: peptidoglycan recognition protein 3-like	Bombyx mori
comp112633_c0_seq1	gi|768412391|ref|XP_011568271.1|	0	PREDICTED: leucine-rich repeat and calponin homology domain-containing protein 1	Plutella xylostella
comp113108_c0_seq1	gi|512907944|ref|XP_004926568.1|	0	PREDICTED: leucine-rich repeat-containing protein 40-like	Bombyx mori
comp113123_c0_seq1	gi|512907944|ref|XP_004926568.1|	0	PREDICTED: leucine-rich repeat-containing protein 40-like	Bombyx mori
comp113465_c0_seq1	gi|512924086|ref|XP_004930512.1|	0	PREDICTED: leucine-rich repeats and immunoglobulin-like domains protein 2-like	Bombyx mori
comp114040_c0_seq1	gi|327532924|gb|AEA92682.1|	0	prophenoloxidase subunit 1	Pieris rapae
comp114233_c0_seq1	gi|512902680|ref|XP_004925433.1|	6e-125	PREDICTED: leucine-rich repeat flightless-interacting protein 2-like	Bombyx mori
comp114376_c0_seq1	gi|208972521|gb|ACI32821.1|	0	beta-1,3-glucan recognition protein 1	Pieris rapae
comp114649_c0_seq1	gi|512924086|ref|XP_004930512.1|	0	PREDICTED: leucine-rich repeats and immunoglobulin-like domains protein 2-like	Bombyx mori
comp114669_c0_seq1	gi|768411774|ref|XP_011565551.1|	0	PREDICTED: scavenger receptor class B member 1-like isoform X1	Plutella xylostella
comp114873_c0_seq1	gi|768441169|ref|XP_011562294.1|	0	PREDICTED: scavenger receptor class B member 1-like	Plutella xylostella
comp114881_c0_seq1	gi|768411774|ref|XP_011565551.1|	0	PREDICTED: scavenger receptor class B member 1-like isoform X1	Plutella xylostella
comp114977_c0_seq1	gi|768441169|ref|XP_011562294.1|	0	PREDICTED: scavenger receptor class B member 1-like	Plutella xylostella
comp115012_c1_seq1	gi|512907832|ref|XP_004926540.1|	0	PREDICTED: Down syndrome cell adhesion molecule-like protein Dscam2-like	Bombyx mori
comp115042_c0_seq1	gi|512894444|ref|XP_004923432.1|	7e-173	PREDICTED: putative leucine-rich repeat-containing protein DDB_G0290503-like	Bombyx mori
comp115099_c0_seq1	gi|512894444|ref|XP_004923432.1|	3e-172	PREDICTED: putative leucine-rich repeat-containing protein DDB_G0290503-like	Bombyx mori
comp115239_c0_seq1	gi|512907832|ref|XP_004926540.1|	0	PREDICTED: Down syndrome cell adhesion molecule-like protein Dscam2-like	Bombyx mori
comp115348_c0_seq1	gi|208972525|gb|ACI32823.1|	0	beta-1,3-glucan recognition protein 3	Pieris rapae
comp115661_c0_seq1	gi|357606733|gb|EHJ65185.1|	4e-12	beta-1,3-glucan recognition protein 3	Danaus plexippus
comp115978_c0_seq1	gi|208972521|gb|ACI32821.1|	0	beta-1,3-glucan recognition protein 1	Pieris rapae
comp116777_c0_seq1	gi|646715261|gb|KDR18932.1|	4e-136	Leucine-rich repeat serine/threonine-protein kinase 1, partial	Zootermopsis nevadensis
comp116927_c0_seq1	gi|512938105|ref|XP_004933926.1|	3e-24	PREDICTED: leucine-rich repeat and calponin homology domain-containing protein 1-like, partial	Bombyx mori
comp116965_c0_seq1	gi|768419012|ref|XP_011550208.1|	0	PREDICTED: leucine-rich repeat serine/threonine-protein kinase 1	Plutella xylostella
comp117111_c0_seq1	gi|768429228|ref|XP_011555787.1|	1e-153	PREDICTED: putative leucine-rich repeat-containing protein DDB_G0290503, partial	Plutella xylostella
comp117162_c0_seq1	gi|768429228|ref|XP_011555787.1|	6e-164	PREDICTED: putative leucine-rich repeat-containing protein DDB_G0290503, partial	Plutella xylostella
comp117207_c0_seq1	gi|512919987|ref|XP_004929519.1|	0	PREDICTED: Down syndrome cell adhesion molecule-like protein Dscam2-like	Bombyx mori
comp117217_c0_seq1	gi|512919987|ref|XP_004929519.1|	0	PREDICTED: Down syndrome cell adhesion molecule-like protein Dscam2-like	Bombyx mori
comp117340_c0_seq1	gi|768412391|ref|XP_011568271.1|	0	PREDICTED: leucine-rich repeat and calponin homology domain-containing protein 1	Plutella xylostella
comp11864_c0_seq1	gi|768444219|ref|XP_011563954.1|	5e-36	PREDICTED: Down syndrome cell adhesion molecule-like protein Dscam2	Plutella xylostella
comp122875_c0_seq1	gi|357617080|gb|EHJ70571.1|	2e-17	putative axonemal leucine-rich repeat protein	Danaus plexippus
comp125212_c0_seq1	gi|512896505|ref|XP_004923928.1|	3e-09	PREDICTED: Down syndrome cell adhesion molecule-like protein Dscam2-like	Bombyx mori
comp127386_c0_seq1	gi|512899196|ref|XP_004924583.1|	8e-17	PREDICTED: Down syndrome cell adhesion molecule-like protein Dscam2-like	Bombyx mori
comp129007_c0_seq1	gi|357628590|gb|EHJ77866.1|	3e-22	dscam	Danaus plexippus
comp129286_c0_seq1	gi|512899196|ref|XP_004924583.1|	3e-31	PREDICTED: Down syndrome cell adhesion molecule-like protein Dscam2-like	Bombyx mori
comp131205_c0_seq1	gi|512896493|ref|XP_004923925.1|	6e-43	PREDICTED: Down syndrome cell adhesion molecule-like protein Dscam2-like	Bombyx mori
comp132820_c0_seq1	gi|512896493|ref|XP_004923925.1|	2e-38	PREDICTED: Down syndrome cell adhesion molecule-like protein Dscam2-like	Bombyx mori
comp133739_c0_seq1	gi|357628590|gb|EHJ77866.1|	1e-24	dscam	Danaus plexippus
comp135658_c0_seq1	gi|512896505|ref|XP_004923928.1|	1e-07	PREDICTED: Down syndrome cell adhesion molecule-like protein Dscam2-like	Bombyx mori
comp135733_c0_seq1	gi|357628590|gb|EHJ77866.1|	5e-13	dscam	Danaus plexippus
comp136048_c0_seq1	gi|512896505|ref|XP_004923928.1|	3e-06	PREDICTED: Down syndrome cell adhesion molecule-like protein Dscam2-like	Bombyx mori
comp136252_c0_seq1	gi|512894664|ref|XP_004923484.1|	6e-08	PREDICTED: Down syndrome cell adhesion molecule-like protein Dscam2-like	Bombyx mori
comp136560_c0_seq1	gi|512899196|ref|XP_004924583.1|	3e-29	PREDICTED: Down syndrome cell adhesion molecule-like protein Dscam2-like	Bombyx mori
comp137748_c0_seq1	gi|642911847|ref|XP_008200771.1|	2e-17	PREDICTED: Down syndrome cell adhesion molecule-like protein Dscam2, partial	Tribolium castaneum
comp138096_c0_seq1	gi|512899196|ref|XP_004924583.1|	3e-24	PREDICTED: Down syndrome cell adhesion molecule-like protein Dscam2-like	Bombyx mori
comp139990_c0_seq1	gi|512899196|ref|XP_004924583.1|	5e-32	PREDICTED: Down syndrome cell adhesion molecule-like protein Dscam2-like	Bombyx mori
comp141111_c0_seq1	gi|768445907|ref|XP_011564874.1|	1e-26	PREDICTED: Down syndrome cell adhesion molecule-like protein Dscam2	Plutella xylostella
comp143346_c0_seq1	gi|357628590|gb|EHJ77866.1|	3e-26	dscam	Danaus plexippus
comp14472_c0_seq1	gi|768435236|ref|XP_011559056.1|	1e-45	PREDICTED: Down syndrome cell adhesion molecule-like protein Dscam2	Plutella xylostella
comp145290_c0_seq1	gi|768439081|ref|XP_011561153.1|	6e-38	PREDICTED: Down syndrome cell adhesion molecule-like protein Dscam2	Plutella xylostella
comp146180_c0_seq1	gi|512912446|ref|XP_004927657.1|	3e-09	PREDICTED: leucine-rich repeat extensin-like protein 3-like	Bombyx mori
comp147561_c0_seq1	gi|512899196|ref|XP_004924583.1|	3e-29	PREDICTED: Down syndrome cell adhesion molecule-like protein Dscam2-like	Bombyx mori
comp16748_c0_seq1	gi|512896505|ref|XP_004923928.1|	2e-19	PREDICTED: Down syndrome cell adhesion molecule-like protein Dscam2-like	Bombyx mori
comp24965_c0_seq1	gi|512928409|ref|XP_004931571.1|	5e-42	PREDICTED: leucine-rich repeat-containing protein 48-like	Bombyx mori
comp28422_c0_seq1	gi|512894785|ref|XP_004923513.1|	0	PREDICTED: leucine-rich repeat and WD repeat-containing protein KIAA1239-like	Bombyx mori
comp29538_c0_seq1	gi|357628590|gb|EHJ77866.1|	5e-44	dscam	Danaus plexippus
comp30610_c0_seq1	gi|512899196|ref|XP_004924583.1|	3e-82	PREDICTED: Down syndrome cell adhesion molecule-like protein Dscam2-like	Bombyx mori
comp30653_c0_seq1	gi|357609445|gb|EHJ66449.1|	7e-14	prophenoloxidase activating proteinase-2	Danaus plexippus
comp32757_c0_seq1	gi|512894785|ref|XP_004923513.1|	2e-40	PREDICTED: leucine-rich repeat and WD repeat-containing protein KIAA1239-like	Bombyx mori
comp34315_c0_seq1	gi|768419709|ref|XP_011550584.1|	3e-21	PREDICTED: Down syndrome cell adhesion molecule-like protein Dscam2	Plutella xylostella
comp35059_c0_seq1	gi|189209964|ref|XP_001941314.1|	6e-12	1,3-beta-glucanosyltransferase gel1 precursor	Pyrenophora tritici-repentis Pt-1C-BFP
comp35504_c0_seq1	gi|512896493|ref|XP_004923925.1|	1e-14	PREDICTED: Down syndrome cell adhesion molecule-like protein Dscam2-like	Bombyx mori
comp35550_c0_seq1	gi|512896513|ref|XP_004923930.1|	3e-18	PREDICTED: Down syndrome cell adhesion molecule-like protein Dscam2-like	Bombyx mori
comp36145_c0_seq1	gi|357628590|gb|EHJ77866.1|	9e-27	dscam	Danaus plexippus
comp36668_c0_seq1	gi|512896513|ref|XP_004923930.1|	1e-58	PREDICTED: Down syndrome cell adhesion molecule-like protein Dscam2-like	Bombyx mori
comp3878_c0_seq1	gi|357628590|gb|EHJ77866.1|	4e-32	dscam	Danaus plexippus
comp41305_c0_seq1	gi|357609445|gb|EHJ66449.1|	6e-51	prophenoloxidase activating proteinase-2	Danaus plexippus
comp4133_c0_seq1	gi|512896493|ref|XP_004923925.1|	4e-76	PREDICTED: Down syndrome cell adhesion molecule-like protein Dscam2-like	Bombyx mori
comp42739_c0_seq1	gi|512928409|ref|XP_004931571.1|	7e-42	PREDICTED: leucine-rich repeat-containing protein 48-like	Bombyx mori
comp45149_c0_seq1	gi|357628590|gb|EHJ77866.1|	7e-15	dscam	Danaus plexippus
comp45415_c0_seq1	gi|357628590|gb|EHJ77866.1|	5e-22	dscam	Danaus plexippus
comp47278_c0_seq1	gi|357617080|gb|EHJ70571.1|	1e-62	putative axonemal leucine-rich repeat protein	Danaus plexippus
comp4777_c0_seq1	gi|357628590|gb|EHJ77866.1|	5e-26	dscam	Danaus plexippus
comp48893_c0_seq1	gi|357628590|gb|EHJ77866.1|	7e-33	dscam	Danaus plexippus
comp49224_c0_seq1	gi|357628590|gb|EHJ77866.1|	8e-14	dscam	Danaus plexippus
comp49627_c0_seq1	gi|512901903|ref|XP_004925245.1|	8e-44	PREDICTED: leucine-rich repeat-containing protein 15-like, partial	Bombyx mori
comp50311_c0_seq1	gi|357628590|gb|EHJ77866.1|	3e-40	dscam	Danaus plexippus
comp50772_c0_seq1	gi|768430939|ref|XP_011556722.1|	7e-31	PREDICTED: Down syndrome cell adhesion molecule-like protein Dscam2	Plutella xylostella
comp51295_c0_seq1	gi|357628590|gb|EHJ77866.1|	7e-45	dscam	Danaus plexippus
comp51633_c0_seq1	gi|512894785|ref|XP_004923513.1|	3e-53	PREDICTED: leucine-rich repeat and WD repeat-containing protein KIAA1239-like	Bombyx mori
comp53635_c0_seq1	gi|357616833|gb|EHJ70432.1|	3e-56	peptidoglycan recognition protein S2	Danaus plexippus
comp55305_c0_seq1	gi|512901903|ref|XP_004925245.1|	6e-44	PREDICTED: leucine-rich repeat-containing protein 15-like, partial	Bombyx mori
comp56570_c0_seq1	gi|512894785|ref|XP_004923513.1|	1e-99	PREDICTED: leucine-rich repeat and WD repeat-containing protein KIAA1239-like	Bombyx mori
comp56570_c1_seq1	gi|512894785|ref|XP_004923513.1|	2e-66	PREDICTED: leucine-rich repeat and WD repeat-containing protein KIAA1239-like	Bombyx mori
comp57130_c0_seq1	gi|357628590|gb|EHJ77866.1|	1e-50	dscam	Danaus plexippus
comp5847_c0_seq1	gi|357628590|gb|EHJ77866.1|	6e-34	dscam	Danaus plexippus
comp63117_c0_seq1	gi|512937522|ref|XP_004933786.1|	2e-89	PREDICTED: Down syndrome cell adhesion molecule-like protein Dscam2-like	Bombyx mori
comp66740_c0_seq1	gi|512897417|ref|XP_004924147.1|	3e-08	PREDICTED: leucine-rich repeat and death domain-containing protein 1-like	Bombyx mori
comp67038_c0_seq1	gi|768435236|ref|XP_011559056.1|	5e-91	PREDICTED: Down syndrome cell adhesion molecule-like protein Dscam2	Plutella xylostella
comp67426_c0_seq1	gi|357628590|gb|EHJ77866.1|	5e-49	dscam	Danaus plexippus
comp6838_c0_seq1	gi|768440078|ref|XP_011561701.1|	2e-32	PREDICTED: Down syndrome cell adhesion molecule-like protein Dscam2	Plutella xylostella
comp68678_c0_seq1	gi|557762354|ref|XP_005180891.1|	3e-59	PREDICTED: peptidoglycan-recognition protein SC2-like isoform X1	Musca domestica
comp70401_c0_seq1	gi|512896493|ref|XP_004923925.1|	5e-37	PREDICTED: Down syndrome cell adhesion molecule-like protein Dscam2-like	Bombyx mori
comp74395_c0_seq1	gi|357628590|gb|EHJ77866.1|	5e-54	dscam	Danaus plexippus
comp74395_c2_seq1	gi|357628590|gb|EHJ77866.1|	2e-10	dscam	Danaus plexippus
comp74395_c3_seq1	gi|357628590|gb|EHJ77866.1|	1e-92	dscam	Danaus plexippus
comp75790_c0_seq1	gi|357612336|gb|EHJ67929.1|	4e-07	hemolin-interacting protein	Danaus plexippus
comp75801_c0_seq1	gi|357612336|gb|EHJ67929.1|	4e-57	hemolin-interacting protein	Danaus plexippus
comp75993_c0_seq1	gi|357628590|gb|EHJ77866.1|	1e-36	dscam	Danaus plexippus
comp76045_c0_seq1	gi|198456023|ref|XP_001360206.2|	3e-18	dscam	Drosophila pseudoobscura pseudoobscura
comp76382_c0_seq1	gi|357628590|gb|EHJ77866.1|	6e-25	dscam	Danaus plexippus
comp76737_c0_seq1	gi|357616833|gb|EHJ70432.1|	2e-56	peptidoglycan recognition protein S2	Danaus plexippus
comp78066_c0_seq1	gi|768436316|ref|XP_011559636.1|	6e-30	PREDICTED: Down syndrome cell adhesion molecule-like protein Dscam2	Plutella xylostella
comp78825_c0_seq1	gi|557762354|ref|XP_005180891.1|	6e-83	PREDICTED: peptidoglycan-recognition protein SC2-like isoform X1	Musca domestica
comp79600_c0_seq1	gi|357609445|gb|EHJ66449.1|	3e-68	prophenoloxidase activating proteinase-2	Danaus plexippus
comp80268_c0_seq1	gi|357628590|gb|EHJ77866.1|	5e-50	dscam	Danaus plexippus
comp81009_c0_seq1	gi|357617080|gb|EHJ70571.1|	5e-39	putative axonemal leucine-rich repeat protein	Danaus plexippus
comp81390_c0_seq1	gi|357628590|gb|EHJ77866.1|	7e-53	dscam	Danaus plexippus
comp83232_c0_seq1	gi|357628590|gb|EHJ77866.1|	1e-98	dscam	Danaus plexippus
comp83494_c1_seq1	gi|768435236|ref|XP_011559056.1|	2e-15	PREDICTED: Down syndrome cell adhesion molecule-like protein Dscam2	Plutella xylostella
comp86055_c0_seq1	gi|512892987|ref|XP_004923069.1|	7e-18	PREDICTED: leucine-rich repeat extensin-like protein 3-like	Bombyx mori
comp86273_c0_seq1	gi|512901468|ref|XP_004925142.1|	9e-53	PREDICTED: leucine-rich repeat serine/threonine-protein kinase 1-like	Bombyx mori
comp86578_c0_seq1	gi|512919987|ref|XP_004929519.1|	3e-59	PREDICTED: Down syndrome cell adhesion molecule-like protein Dscam2-like	Bombyx mori
comp88730_c0_seq1	gi|512894785|ref|XP_004923513.1|	6e-34	PREDICTED: leucine-rich repeat and WD repeat-containing protein KIAA1239-like	Bombyx mori
comp88805_c0_seq1	gi|768425505|ref|XP_011553755.1|	3e-16	PREDICTED: Down syndrome cell adhesion molecule-like protein Dscam2	Plutella xylostella
comp89208_c0_seq1	gi|512919987|ref|XP_004929519.1|	2e-49	PREDICTED: Down syndrome cell adhesion molecule-like protein Dscam2-like	Bombyx mori
comp91187_c0_seq1	gi|357631633|gb|EHJ79102.1|	9e-78	peptidoglycan recognition protein C	Danaus plexippus
comp91953_c0_seq1	gi|357628590|gb|EHJ77866.1|	8e-52	dscam	Danaus plexippus
comp9255_c0_seq1	gi|189209964|ref|XP_001941314.1|	2e-20	1,3-beta-glucanosyltransferase gel1 precursor	Pyrenophora tritici-repentis Pt-1C-BFP
comp93268_c0_seq1	gi|512925008|ref|XP_004930733.1|	2e-172	PREDICTED: leucine-rich repeat-containing protein 34-like	Bombyx mori
comp94849_c0_seq1	gi|357631633|gb|EHJ79102.1|	3e-75	peptidoglycan recognition protein C	Danaus plexippus
comp94970_c0_seq1	gi|357621243|gb|EHJ73141.1|	6e-33	dscam	Danaus plexippus
comp95120_c0_seq1	gi|113208232|dbj|BAF03520.1|	8e-79	peptidoglycan recognition protein B	Samia ricini
comp9528_c0_seq1	gi|768418087|ref|XP_011549714.1|	6e-57	PREDICTED: Down syndrome cell adhesion molecule-like protein Dscam2	Plutella xylostella
comp95702_c0_seq1	gi|357621251|gb|EHJ73148.1|	2e-141	putative F-box and leucine-rich repeat protein 7	Danaus plexippus
comp96572_c0_seq1	gi|389612186|dbj|BAM19609.1|	7e-90	peptidoglycan recognition protein SA, partial	Papilio xuthus
comp96632_c0_seq1	gi|357628590|gb|EHJ77866.1|	4e-53	dscam	Danaus plexippus
comp96686_c0_seq1	gi|113208232|dbj|BAF03520.1|	7e-77	peptidoglycan recognition protein B	Samia ricini
comp97559_c0_seq1	gi|154240658|dbj|BAF74637.1|	9e-96	peptidoglycan recognition protein-D	Samia ricini
comp97745_c0_seq1	gi|357617080|gb|EHJ70571.1|	7e-145	putative axonemal leucine-rich repeat protein	Danaus plexippus
comp97833_c0_seq1	gi|768425505|ref|XP_011553755.1|	6e-83	PREDICTED: Down syndrome cell adhesion molecule-like protein Dscam2	Plutella xylostella
comp98115_c0_seq1	gi|389612186|dbj|BAM19609.1|	3e-89	peptidoglycan recognition protein SA, partial	Papilio xuthus
comp98802_c0_seq1	gi|154240658|dbj|BAF74637.1|	2e-95	peptidoglycan recognition protein-D	Samia ricini
comp99337_c0_seq1	gi|357609445|gb|EHJ66449.1|	6e-136	prophenoloxidase activating proteinase-2	Danaus plexippus
comp99620_c0_seq1	gi|512894785|ref|XP_004923513.1|	0	PREDICTED: leucine-rich repeat and WD repeat-containing protein KIAA1239-like	Bombyx mori
