# Supplementary material for: De Novo Assembly and Developmental Transcriptome Analysis of the Small White Butterfly Pieris rapae
Source: PLoS One. 2016 Jul 18;11(7):e0159258. doi: 10.1371/journal.pone.0159258 (PMC4948883; doi:10.1371/journal.pone.0159258)
Supplement: S4 Table — (XLS) [file pone.0159258.s009.xls]

## Sheet: Table S4 specific transcripts
Stage	transcripts	best hit
L1	comp86038_c0_seq1	gb|EHJ77351.1| hypothetical protein KGM_06649 [Danaus plexippus] (1116)
L1	comp95609_c0_seq1	gb|EHJ72681.1| putative serine-type enodpeptidase [Danaus plexippus] (255)
L1	comp82247_c0_seq1	ref|XP_011559833.1| PREDICTED: histidine-rich glycoprotein-like [Plutella xylostella] (241)
L1	comp34503_c0_seq1	gb|ACD44927.1| serine protease [Bombyx mandarina] (284)
L1	comp76897_c0_seq1	dbj|BAG30772.1| hypothetical protein [Papilio xuthus] (449)
L1	comp86895_c0_seq1	ref|NP_001166679.1| cuticular protein RR-2 motif 82 precursor [Bombyx mori] tpd|FAA00585.1| TPA: putative cuticle protein [Bombyx mori] (135)
L1	comp71520_c0_seq1	ref|XP_011559833.1| PREDICTED: histidine-rich glycoprotein-like [Plutella xylostella] (241)
L1	comp99037_c0_seq1	gb|EHJ65835.1| hypothetical protein KGM_08717 [Danaus plexippus] (248)
L1	comp82306_c0_seq1	ref|NP_001166679.1| cuticular protein RR-2 motif 82 precursor [Bombyx mori] tpd|FAA00585.1| TPA: putative cuticle protein [Bombyx mori] (135)
L1	comp91789_c0_seq1	gb|EHJ72681.1| putative serine-type enodpeptidase [Danaus plexippus] (255)
L3	comp20481_c0_seq1	ref|XP_008180483.1| PREDICTED: uncharacterized protein LOC103308594 [Acyrthosiphon pisum] (370)
L3	comp91295_c1_seq1	gb|AER29853.1| terminal desaturase [Planotortrix excessana] (347)
L5	comp79509_c0_seq1	gb|KIS36590.1| hypothetical protein NTHI1209_00002 [Haemophilus influenzae] (85)
L5	comp87667_c0_seq1	ref|WP_007566220.1| hypothetical protein [Bacteroides coprocola] gb|EDU98605.1| hypothetical protein BACCOP_04367 [Bacteroides coprocola DSM 17136] (131)
L5	comp63800_c0_seq1	ref|XP_004926120.1| PREDICTED: uncharacterized protein LOC101741954 isoform X1 [Bombyx mori] (175)
Pupa	comp79717_c0_seq1	gb|EHJ77513.1| putative tetrameric potassium-selective cyclic nucleotide gated channel [Danaus plexippus] (1612)
Adult	comp118309_c0_seq1	dbj|BAE19945.1| opsin [Pieris rapae] (375)
Adult	comp99659_c0_seq1	gb|EHJ63886.1| beta-fructofuranosidase 2 [Danaus plexippus] (941)
Adult	comp68981_c0_seq1	gb|ACB54934.1| insect intestinal mucin 1 [Helicoverpa armigera] (547)
Adult	comp87104_c0_seq1	gb|EHJ71349.1| hypothetical protein KGM_12987 [Danaus plexippus] (250)
Adult	comp60716_c0_seq1	gb|EHJ72681.1| putative serine-type enodpeptidase [Danaus plexippus] (255)
Adult	comp22359_c0_seq1	gb|EHJ74653.1| antennal binding protein 3 [Danaus plexippus] (141)
Adult	comp83808_c0_seq1	gb|EHJ63954.1| hypothetical protein KGM_00641 [Danaus plexippus] (264)
Adult	comp87830_c0_seq1	gb|EHJ78182.1| serine protease 48 [Danaus plexippus] (265)
Adult	comp20134_c0_seq1	gb|EHJ68345.1| hypothetical protein KGM_02976 [Danaus plexippus] (617)
Adult	comp39372_c0_seq1	gb|EHJ78914.1| cysteine protease [Danaus plexippus] (329)
Adult	comp91439_c0_seq1	ref|XP_011566521.1| PREDICTED: spherulin-2A-like [Plutella xylostella] (298)
Adult	comp23094_c0_seq1	gb|EHJ78915.1| cathepsin [Danaus plexippus] (327)
Adult	comp87499_c0_seq1	gb|EHJ71609.1| hypothetical protein KGM_09380 [Danaus plexippus] (191)
Adult	comp98282_c0_seq1	ref|XP_004927019.1| PREDICTED: transcription factor MafA-like [Bombyx mori] (300)
Adult	comp82228_c0_seq1	gb|EHJ73869.1| Tfpi protein [Danaus plexippus] (205)
Adult	comp72623_c0_seq1	ref|XP_004921869.1| PREDICTED: uncharacterized protein LOC101737526 [Bombyx mori] (139)
Adult	comp26647_c0_seq1	gb|EHJ68345.1| hypothetical protein KGM_02976 [Danaus plexippus] (617)
Adult	comp92167_c0_seq1	gb|EHJ72243.1| hypothetical protein KGM_18951 [Danaus plexippus] (264)
Adult	comp75210_c0_seq1	gb|EHJ67285.1| hypothetical protein KGM_03742 [Danaus plexippus] (505)
Adult	comp81056_c0_seq1	gb|EHJ69220.1| hypothetical protein KGM_19881 [Danaus plexippus] (416)
Adult	comp99858_c0_seq1	gb|EHJ63886.1| beta-fructofuranosidase 2 [Danaus plexippus] (941)
Adult	comp92629_c0_seq1	gb|AFH96021.1| VMP30 [Manduca sexta] (281)
Adult	comp64066_c0_seq1	ref|XP_006830174.1| hypothetical protein AMTR_s00374p00005120 [Amborella trichopoda] gb|ERM97590.1| hypothetical protein AMTR_s00374p00005120 [Amborella trichopoda] (333)
Adult	comp91956_c1_seq1	gb|EHJ72184.1| hypothetical protein KGM_03271 [Danaus plexippus] (338)
Adult	comp75228_c0_seq1	gb|EHJ71599.1| hypothetical protein KGM_14370 [Danaus plexippus] (200)
Adult	comp24906_c0_seq1	gb|EHJ66612.1| hypothetical protein KGM_08806 [Danaus plexippus] (313)
Adult	comp87104_c1_seq1	gb|EHJ71349.1| hypothetical protein KGM_12987 [Danaus plexippus] (250)
Adult	comp91956_c0_seq1	gb|EHJ72184.1| hypothetical protein KGM_03271 [Danaus plexippus] (338)
Adult	comp91423_c0_seq1	gb|AGJ83353.1| general odorant-binding protein 2 [Dendrolimus kikuchii] (160)
Adult	comp79722_c0_seq1	gb|EHJ72681.1| putative serine-type enodpeptidase [Danaus plexippus] (255)
Adult	comp59461_c0_seq1	gb|EHJ74653.1| antennal binding protein 3 [Danaus plexippus] (141)
Adult	comp93873_c0_seq1	gb|AIB07907.1| Hox cluster protein ShxC [Polygonia c-album] (247)
Adult	comp90805_c0_seq1	gb|ACX47893.1| general odorant-binding protein 1 precursor [Amyelois transitella] (148)
Adult	comp91519_c0_seq1	ref|XP_011566521.1| PREDICTED: spherulin-2A-like [Plutella xylostella] (298)
Adult	comp20867_c0_seq1	gb|EHJ78914.1| cysteine protease [Danaus plexippus] (329)
Adult	comp74516_c0_seq1	ref|XP_004921869.1| PREDICTED: uncharacterized protein LOC101737526 [Bombyx mori] (139)
Adult	comp95790_c0_seq1	gb|EHJ71609.1| hypothetical protein KGM_09380 [Danaus plexippus] (191)
Egg	comp100005_c0_seq1	ref|XP_008548832.1| PREDICTED: general transcriptional corepressor trfA [Microplitis demolitor] (871)
Egg	comp100015_c0_seq1	ref|XP_004926989.1| PREDICTED: uncharacterized protein LOC101737399 [Bombyx mori] (533)
Egg	comp100099_c0_seq1	ref|XP_007778109.1| 40S ribosomal protein S23 [Coniosporium apollinis CBS 100218] gb|EON62792.1| 40S ribosomal protein S23 [Coniosporium apollinis CBS 100218] (145)
Egg	comp100222_c0_seq1	ref|XP_003492249.1| PREDICTED: zinc finger SWIM domain-containing protein KIAA0913-like [Bombus impatiens] (1801)
Egg	comp100325_c0_seq1	gb|AAS59406.1| hypothetical protein 8 [Cotesia glomerata bracovirus] (335)
Egg	comp100453_c1_seq1	ref|XP_003390950.1| PREDICTED: hypothetical protein LOC100634292 [Amphimedon queenslandica] (766)
Egg	comp100873_c1_seq1	gb|AAS59406.1| hypothetical protein 8 [Cotesia glomerata bracovirus] (335)
Egg	comp101139_c0_seq1	gb|ACE75377.1| protein tyrosine kinase [Glyptapanteles indiensis] (2215)
Egg	comp101590_c1_seq1	ref|XP_006616202.1| PREDICTED: hepatic leukemia factor-like isoform X6 [Apis dorsata] (266)
Egg	comp101608_c0_seq1	ref|XP_008210008.1| PREDICTED: uncharacterized protein LOC103316699 [Nasonia vitripennis] (1533)
Egg	comp101626_c0_seq1	gb|ACE75349.1| HEAT repeat-containing protein [Glyptapanteles indiensis] (1643)
Egg	comp101689_c0_seq1	gb|ACE75272.1| hypothetical protein GFP_L5_0200 [Glyptapanteles flavicoxis] (884)
Egg	comp10244_c0_seq1	emb|CCQ19209.1| conserved hypothetical BEN domain protein [Cotesia sesamiae Kitale bracovirus] (906)
Egg	comp102937_c0_seq1	gb|ACE75264.1| DNA Pol B2 domain-containing protein [Glyptapanteles flavicoxis] (1228)
Egg	comp102937_c1_seq1	gb|ACE75264.1| DNA Pol B2 domain-containing protein [Glyptapanteles flavicoxis] (1228)
Egg	comp103182_c0_seq1	gb|AGO14414.1| hypothetical protein CsmBAC4b19.5 [Cotesia sesamiae] (411)
Egg	comp103268_c0_seq1	gb|KFM75881.1| Zinc finger protein 84, partial [Stegodyphus mimosarum] (398)
Egg	comp103268_c1_seq1	ref|XP_008400229.1| PREDICTED: gastrula zinc finger protein XlCGF57.1-like isoform X3 [Poecilia reticulata] (429)
Egg	comp103647_c0_seq1	gb|AFN42311.1| cytochrome P450 [Cotesia sesamiae Mombasa bracovirus] (507)
Egg	comp103722_c2_seq1	ref|XP_008212277.1| PREDICTED: titin isoform X1 [Nasonia vitripennis] (10073)
Egg	comp103767_c1_seq1	gb|AAP49428.1| venom protein Vn50 [Cotesia rubecula] (388)
Egg	comp104252_c0_seq1	ref|WP_007549103.1| MULTISPECIES: ankyrin [Wolbachia] ref|YP_002727230.1| ankyrin repeat domain protein [Wolbachia sp. wRi] gb|EAL58809.1| ankyrin 3 [Wolbachia endosymbiont of Drosophila ananassae] gb|ACN95439.1| ankyrin repeat domain protein [Wolbachia sp. wRi] (336)
Egg	comp105856_c0_seq1	gb|AGO14414.1| hypothetical protein CsmBAC4b19.5 [Cotesia sesamiae] (411)
Egg	comp105916_c0_seq1	ref|XP_004925080.1| PREDICTED: uncharacterized protein LOC101741859 [Bombyx mori] (1955)
Egg	comp106529_c0_seq1	gb|KFM56727.1| Transposable element P transposase, partial [Stegodyphus mimosarum] (818)
Egg	comp106810_c0_seq1	ref|XP_003390950.1| PREDICTED: hypothetical protein LOC100634292 [Amphimedon queenslandica] (766)
Egg	comp10692_c0_seq1	ref|XP_002558938.1| Pc13g05030 [Penicillium rubens Wisconsin 54-1255] emb|CAP91572.1| Pc13g05030 [Penicillium rubens Wisconsin 54-1255] (156)
Egg	comp106985_c0_seq1	ref|XP_004929290.1| PREDICTED: uncharacterized protein LOC101741636 [Bombyx mori] (346)
Egg	comp108112_c0_seq1	dbj|BAM20251.1| unknown protein, partial [Papilio xuthus] (83)
Egg	comp108130_c0_seq1	ref|XP_004929290.1| PREDICTED: uncharacterized protein LOC101741636 [Bombyx mori] (346)
Egg	comp110368_c0_seq1	gb|AAS59406.1| hypothetical protein 8 [Cotesia glomerata bracovirus] (335)
Egg	comp11092_c0_seq1	ref|YP_008965410.1| Nad5 (mitochondrion) [Rhynchosporium orthosporum] gb|AHC02385.1| Nad5 (mitochondrion) [Rhynchosporium orthosporum] (725)
Egg	comp111357_c0_seq1	ref|XP_003699949.1| PREDICTED: putative RNA-binding protein Luc7-like 2-like [Megachile rotundata] (369)
Egg	comp113305_c0_seq1	emb|CAB99192.1| endonuclease/reverse transcriptase [Drosophila melanogaster] (989)
Egg	comp11366_c0_seq1	ref|XP_008216775.1| PREDICTED: uncharacterized protein LOC100116003 isoform X2 [Nasonia vitripennis] (498)
Egg	comp11394_c0_seq1	ref|XP_395146.3| PREDICTED: serine/threonine-protein kinase Warts-like isoform X2 [Apis mellifera] ref|XP_006569405.1| PREDICTED: serine/threonine-protein kinase Warts-like isoform X1 [Apis mellifera] (1137)
Egg	comp11463_c0_seq1	ref|XP_393419.3| PREDICTED: RNA polymerase II elongation factor ELL2-like isoform X2 [Apis mellifera] (752)
Egg	comp115032_c0_seq1	emb|CAR82250.1| hypothetical protein [Cotesia congregata] (688)
Egg	comp115650_c0_seq1	emb|CAR82250.1| hypothetical protein [Cotesia congregata] (688)
Egg	comp116171_c1_seq1	emb|CDQ70862.1| unnamed protein product [Oncorhynchus mykiss] (245)
Egg	comp117405_c0_seq1	dbj|BAC57906.1| reverse transcriptase [Anopheles gambiae] (973)
Egg	comp117525_c1_seq1	emb|CAB99192.1| endonuclease/reverse transcriptase [Drosophila melanogaster] (989)
Egg	comp117702_c0_seq1	gb|AIL29319.1| glutathione S-transferase sigma 2 [Cnaphalocrocis medinalis] (202)
Egg	comp117726_c0_seq1	ref|YP_003734712.1| cytochrome b [Cotesia vestalis] gb|ACH71096.1| cytochrome b [Cotesia vestalis] (378)
Egg	comp117728_c0_seq1	ref|YP_003734712.1| cytochrome b [Cotesia vestalis] gb|ACH71096.1| cytochrome b [Cotesia vestalis] (378)
Egg	comp117743_c0_seq1	ref|YP_003734704.1| cytochrome c oxidase subunit II [Cotesia vestalis] gb|ACH71088.1| cytochrome c oxidase subunit II [Cotesia vestalis] (225)
Egg	comp117762_c0_seq1	ref|YP_003734708.1| NADH dehydrogenase subunit 5 [Cotesia vestalis] gb|ACH71092.1| NADH dehydrogenase subunit 5 [Cotesia vestalis] (557)
Egg	comp117774_c0_seq1	ref|XP_003397128.1| PREDICTED: hypothetical protein LOC100643810 [Bombus terrestris] (96)
Egg	comp117778_c0_seq1	gb|AIX97841.1| chemosensory protein [Cnaphalocrocis medinalis] (126)
Egg	comp117785_c0_seq1	gb|EFA07589.1| hypothetical protein TcasGA2_TC030048, partial [Tribolium castaneum] (65)
Egg	comp117786_c0_seq1	ref|XP_002118833.1| hypothetical protein TRIADDRAFT_34826 [Trichoplax adhaerens] gb|EDV18681.1| hypothetical protein TRIADDRAFT_34826 [Trichoplax adhaerens] (114)
Egg	comp117787_c0_seq1	gb|ENN78925.1| hypothetical protein YQE_04602, partial [Dendroctonus ponderosae] (155)
Egg	comp117791_c0_seq1	ref|XP_002118833.1| hypothetical protein TRIADDRAFT_34826 [Trichoplax adhaerens] gb|EDV18681.1| hypothetical protein TRIADDRAFT_34826 [Trichoplax adhaerens] (114)
Egg	comp117792_c0_seq1	gb|ENN78925.1| hypothetical protein YQE_04602, partial [Dendroctonus ponderosae] (155)
Egg	comp117794_c0_seq1	ref|XP_006974484.1| PREDICTED: tubulin alpha-1A chain-like [Peromyscus maniculatus bairdii] (327)
Egg	comp117796_c0_seq1	gb|AIX97841.1| chemosensory protein [Cnaphalocrocis medinalis] (126)
Egg	comp117800_c0_seq1	gb|EGI57453.1| Nuclear protein 1 [Acromyrmex echinatior] (70)
Egg	comp117809_c0_seq1	gb|ABG01876.1| beta-actin [Gryllus firmus] (67)
Egg	comp117811_c0_seq1	gb|ABG01876.1| beta-actin [Gryllus firmus] (67)
Egg	comp117813_c0_seq1	emb|CAR31585.1| HzNVORF89-like protein [Cotesia congregata] emb|CAR82246.1| hyppthetical protein [Cotesia congregata] (306)
Egg	comp117821_c0_seq1	ref|YP_003734712.1| cytochrome b [Cotesia vestalis] gb|ACH71096.1| cytochrome b [Cotesia vestalis] (378)
Egg	comp117824_c0_seq1	gb|ETN60950.1| hypothetical protein AND_007412 [Anopheles darlingi] (99)
Egg	comp117848_c0_seq1	gb|AIZ46899.1| glutathione S-transferase delta 4 [Cnaphalocrocis medinalis] (216)
Egg	comp117861_c0_seq1	gb|AEV89777.1| beta-tubulin, partial [Schistocerca gregaria] (424)
Egg	comp117867_c0_seq1	gb|AEV89777.1| beta-tubulin, partial [Schistocerca gregaria] (424)
Egg	comp117871_c0_seq1	ref|XP_011298022.1| PREDICTED: NADH dehydrogenase [ubiquinone] 1 alpha subcomplex subunit 1 [Fopius arisanus] (71)
Egg	comp117873_c0_seq1	ref|XP_011298022.1| PREDICTED: NADH dehydrogenase [ubiquinone] 1 alpha subcomplex subunit 1 [Fopius arisanus] (71)
Egg	comp117877_c0_seq1	gb|AIL29318.1| glutathione S-transferase sigma 1 [Cnaphalocrocis medinalis] (203)
Egg	comp117878_c0_seq1	gb|AAN73310.1| heat-shock protein 70 [Cotesia rubecula] (656)
Egg	comp117882_c0_seq1	gb|KFB37779.1| ribosomal protein S9, putative [Anopheles sinensis] (148)
Egg	comp117885_c0_seq1	gb|AIL29318.1| glutathione S-transferase sigma 1 [Cnaphalocrocis medinalis] (203)
Egg	comp117886_c0_seq1	gb|KFB37779.1| ribosomal protein S9, putative [Anopheles sinensis] (148)
Egg	comp117889_c0_seq1	ref|XP_008543388.1| PREDICTED: NADH dehydrogenase [ubiquinone] 1 alpha subcomplex subunit 5 [Microplitis demolitor] (118)
Egg	comp117891_c0_seq1	ref|XP_008543388.1| PREDICTED: NADH dehydrogenase [ubiquinone] 1 alpha subcomplex subunit 5 [Microplitis demolitor] (118)
Egg	comp117892_c0_seq1	gb|AAN73310.1| heat-shock protein 70 [Cotesia rubecula] (656)
Egg	comp117896_c0_seq1	gb|AIF80715.1| putative bifunctional alpha-2,3/-2,8-sialyltransferase [endosymbiont of Acanthamoeba sp. UWC8] (441)
Egg	comp117899_c0_seq1	ref|XP_008545664.1| PREDICTED: NADH dehydrogenase [ubiquinone] 1 beta subcomplex subunit 9 [Microplitis demolitor] (146)
Egg	comp117900_c0_seq1	sp|P85213.2|DEF1_GALME RecName: Full=Defensin; AltName: Full=Galiomicin; Flags: Precursor [Galleria mellonella] (72)
Egg	comp117907_c0_seq1	ref|XP_008561160.1| PREDICTED: NADH dehydrogenase [ubiquinone] 1 beta subcomplex subunit 3 [Microplitis demolitor] ref|XP_008561162.1| PREDICTED: NADH dehydrogenase [ubiquinone] 1 beta subcomplex subunit 3 [Microplitis demolitor] ref|XP_008561163.1| PREDICTED: NADH dehydrogenase [ubiquinone] 1 beta subcomplex subunit 3 [Microplitis demolitor] ref|XP_008561164.1| PREDICTED: NADH dehydrogenase [ubi…
Egg	comp117909_c0_seq1	ref|XP_003427491.1| PREDICTED: 40S ribosomal protein S16 [Nasonia vitripennis] (148)
Egg	comp117910_c0_seq1	ref|XP_008545664.1| PREDICTED: NADH dehydrogenase [ubiquinone] 1 beta subcomplex subunit 9 [Microplitis demolitor] (146)
Egg	comp117911_c0_seq1	ref|XP_008544756.1| PREDICTED: NADH dehydrogenase [ubiquinone] 1 alpha subcomplex subunit 2 [Microplitis demolitor] (93)
Egg	comp117914_c0_seq1	ref|XP_003427491.1| PREDICTED: 40S ribosomal protein S16 [Nasonia vitripennis] (148)
Egg	comp117917_c0_seq1	ref|XP_008554187.1| PREDICTED: NADH dehydrogenase [ubiquinone] 1 beta subcomplex subunit 7 [Microplitis demolitor] (122)
Egg	comp117924_c0_seq1	ref|XP_008544756.1| PREDICTED: NADH dehydrogenase [ubiquinone] 1 alpha subcomplex subunit 2 [Microplitis demolitor] (93)
Egg	comp117928_c0_seq1	ref|XP_011065976.1| PREDICTED: uncharacterized protein LOC105153053, partial [Acromyrmex echinatior] (178)
Egg	comp117940_c0_seq1	ref|YP_003734703.1| cytochrome c oxidase subunit I [Cotesia vestalis] gb|ACH71087.1| cytochrome c oxidase subunit I [Cotesia vestalis] (514)
Egg	comp117952_c0_seq1	ref|XP_008550974.1| PREDICTED: NADH dehydrogenase [ubiquinone] iron-sulfur protein 6, mitochondrial [Microplitis demolitor] (126)
Egg	comp117953_c0_seq1	ref|XP_008544266.1| PREDICTED: putative succinate dehydrogenase [ubiquinone] cytochrome b small subunit, mitochondrial [Microplitis demolitor] (186)
Egg	comp117955_c0_seq1	gb|AEE62020.1| unknown [Dendroctonus ponderosae] gb|ERL92911.1| hypothetical protein D910_10216 [Dendroctonus ponderosae] (148)
Egg	comp117956_c0_seq1	emb|CBH26143.1| HzNVORF124-like1 protein [Cotesia congregata] (110)
Egg	comp117962_c0_seq1	ref|XP_008551749.1| PREDICTED: NADH dehydrogenase [ubiquinone] 1 beta subcomplex subunit 10 [Microplitis demolitor] (158)
Egg	comp117966_c0_seq1	emb|CBH26143.1| HzNVORF124-like1 protein [Cotesia congregata] (110)
Egg	comp117996_c0_seq1	ref|XP_003400480.1| PREDICTED: hypothetical protein LOC100650128 [Bombus terrestris] (47)
Egg	comp117998_c0_seq1	ref|XP_008550105.1| PREDICTED: NADH dehydrogenase [ubiquinone] flavoprotein 1, mitochondrial-like [Microplitis demolitor] (469)
Egg	comp118002_c0_seq1	ref|XP_008550105.1| PREDICTED: NADH dehydrogenase [ubiquinone] flavoprotein 1, mitochondrial-like [Microplitis demolitor] (469)
Egg	comp118014_c0_seq1	ref|XP_008548058.1| PREDICTED: NADH dehydrogenase [ubiquinone] 1 beta subcomplex subunit 11, mitochondrial [Microplitis demolitor] (169)
Egg	comp118020_c0_seq1	ref|XP_003400480.1| PREDICTED: hypothetical protein LOC100650128 [Bombus terrestris] (47)
Egg	comp118023_c0_seq1	ref|XP_008548058.1| PREDICTED: NADH dehydrogenase [ubiquinone] 1 beta subcomplex subunit 11, mitochondrial [Microplitis demolitor] (169)
Egg	comp118024_c0_seq1	gb|ACD84945.1| heat shock cognate protein 70 [Macrocentrus cingulum] (653)
Egg	comp118029_c0_seq1	gb|ACD84945.1| heat shock cognate protein 70 [Macrocentrus cingulum] (653)
Egg	comp118061_c0_seq1	gb|EFA07589.1| hypothetical protein TcasGA2_TC030048, partial [Tribolium castaneum] (65)
Egg	comp118064_c0_seq1	emb|CBL47422.1| hypothetical protein [Cotesia congregata] (214)
Egg	comp118068_c0_seq1	ref|YP_003734712.1| cytochrome b [Cotesia vestalis] gb|ACH71096.1| cytochrome b [Cotesia vestalis] (378)
Egg	comp118087_c0_seq1	ref|YP_003734712.1| cytochrome b [Cotesia vestalis] gb|ACH71096.1| cytochrome b [Cotesia vestalis] (378)
Egg	comp118101_c0_seq1	emb|CBL47422.1| hypothetical protein [Cotesia congregata] (214)
Egg	comp118108_c0_seq1	gb|AAN73310.1| heat-shock protein 70 [Cotesia rubecula] (656)
Egg	comp118126_c0_seq1	gb|AAN73310.1| heat-shock protein 70 [Cotesia rubecula] (656)
Egg	comp118138_c0_seq1	emb|CAR31589.1| PmV-like protein [Cotesia congregata] emb|CAR82248.1| hypothetical protein [Cotesia congregata] (234)
Egg	comp118140_c0_seq1	emb|CAR31589.1| PmV-like protein [Cotesia congregata] emb|CAR82248.1| hypothetical protein [Cotesia congregata] (234)
Egg	comp118170_c0_seq1	ref|XP_003402043.1| PREDICTED: AP-2 complex subunit sigma-like [Bombus terrestris] (182)
Egg	comp118174_c0_seq1	ref|XP_003402043.1| PREDICTED: AP-2 complex subunit sigma-like [Bombus terrestris] (182)
Egg	comp118180_c0_seq1	gb|AAA85473.1| beta-1 tubulin, partial [Lytechinus pictus] (99)
Egg	comp118198_c0_seq1	ref|WP_044209093.1| hypothetical protein [Coleofasciculus chthonoplastes] (142)
Egg	comp118205_c0_seq1	ref|XP_001600790.3| PREDICTED: 40S ribosomal protein S13, partial [Nasonia vitripennis] (98)
Egg	comp118217_c0_seq1	ref|XP_001869798.1| DEAD box ATP-dependent RNA helicase [Culex quinquefasciatus] gb|EDS30379.1| DEAD box ATP-dependent RNA helicase [Culex quinquefasciatus] (222)
Egg	comp118223_c0_seq1	ref|WP_044209093.1| hypothetical protein [Coleofasciculus chthonoplastes] (142)
Egg	comp118228_c0_seq1	ref|XP_001869798.1| DEAD box ATP-dependent RNA helicase [Culex quinquefasciatus] gb|EDS30379.1| DEAD box ATP-dependent RNA helicase [Culex quinquefasciatus] (222)
Egg	comp118231_c0_seq1	gb|AAA85473.1| beta-1 tubulin, partial [Lytechinus pictus] (99)
Egg	comp118333_c0_seq1	ref|XP_001599728.1| PREDICTED: protein Asterix [Nasonia vitripennis] (110)
Egg	comp118386_c0_seq1	ref|XP_001599728.1| PREDICTED: protein Asterix [Nasonia vitripennis] (110)
Egg	comp118404_c0_seq1	ref|XP_001604721.2| PREDICTED: calcineurin subunit B type 2 [Nasonia vitripennis] ref|XP_008559669.1| PREDICTED: calcineurin subunit B type 2 [Microplitis demolitor] gb|EZA45818.1| calcineurin subunit B type 2-like protein [Microplitis demolitor] (170)
Egg	comp118433_c0_seq1	ref|XP_624081.1| PREDICTED: methylosome subunit pICln-like isoform X2 [Apis mellifera] ref|XP_003697669.1| PREDICTED: methylosome subunit pICln-like [Apis florea] ref|XP_006559184.1| PREDICTED: methylosome subunit pICln-like isoform X1 [Apis mellifera] ref|XP_006614426.1| PREDICTED: methylosome subunit pICln-like [Apis dorsata] (207)
Egg	comp118437_c0_seq1	emb|CAR82245.1| hypothetical protein [Cotesia congregata] (238)
Egg	comp118456_c0_seq1	ref|XP_003486339.1| PREDICTED: hypothetical protein LOC100743176 [Bombus impatiens] (143)
Egg	comp118483_c0_seq1	ref|XP_003486339.1| PREDICTED: hypothetical protein LOC100743176 [Bombus impatiens] (143)
Egg	comp118490_c0_seq1	emb|CAR82245.1| hypothetical protein [Cotesia congregata] (238)
Egg	comp118499_c0_seq1	gb|EGI65160.1| Abhydrolase domain-containing protein 3 [Acromyrmex echinatior] (386)
Egg	comp118500_c0_seq1	ref|XP_008556296.1| PREDICTED: probable methylmalonate-semialdehyde dehydrogenase [acylating], mitochondrial [Microplitis demolitor] (518)
Egg	comp118540_c0_seq1	ref|XP_001604721.2| PREDICTED: calcineurin subunit B type 2 [Nasonia vitripennis] ref|XP_008559669.1| PREDICTED: calcineurin subunit B type 2 [Microplitis demolitor] gb|EZA45818.1| calcineurin subunit B type 2-like protein [Microplitis demolitor] (170)
Egg	comp118597_c0_seq1	ref|XP_011312675.1| PREDICTED: superoxide dismutase [Cu-Zn]-like [Fopius arisanus] (217)
Egg	comp118604_c0_seq1	ref|XP_003762204.1| PREDICTED: centlein-like, partial [Sarcophilus harrisii] (1602)
Egg	comp118609_c0_seq1	ref|XP_008545925.1| PREDICTED: putative glutamate synthase [NADPH] isoform X2 [Microplitis demolitor] (1655)
Egg	comp118647_c0_seq1	ref|XP_004926757.1| PREDICTED: uncharacterized protein LOC101743076 [Bombyx mori] (698)
Egg	comp118648_c0_seq1	ref|XP_008545925.1| PREDICTED: putative glutamate synthase [NADPH] isoform X2 [Microplitis demolitor] (1655)
Egg	comp118671_c0_seq1	gb|EFA09005.1| hypothetical protein TcasGA2_TC006713 [Tribolium castaneum] (146)
Egg	comp118687_c0_seq1	ref|XP_004926757.1| PREDICTED: uncharacterized protein LOC101743076 [Bombyx mori] (698)
Egg	comp118692_c0_seq1	ref|XP_011312675.1| PREDICTED: superoxide dismutase [Cu-Zn]-like [Fopius arisanus] (217)
Egg	comp118698_c0_seq1	ref|XP_006566859.1| PREDICTED: uncharacterized protein LOC102654251 [Apis mellifera] (62)
Egg	comp118704_c0_seq1	emb|CAR82255.1| putative alpha-amylase [Cotesia congregata] (471)
Egg	comp118721_c0_seq1	gb|EFA09005.1| hypothetical protein TcasGA2_TC006713 [Tribolium castaneum] (146)
Egg	comp118723_c0_seq1	ref|NP_476778.1| ribosomal protein S27A [Drosophila melanogaster] ref|XP_001963119.1| GF15783 [Drosophila ananassae] ref|XP_001969479.1| GG10127 [Drosophila erecta] ref|XP_001992918.1| GH13542 [Drosophila grimshawi] ref|XP_002014414.1| GL18966 [Drosophila persimilis] ref|XP_002036509.1| GM18339 [Drosophila sechellia] ref|XP_002052410.1| GJ21841 [Drosophila virilis] ref|XP_002075583.1| GK18589 [Dr…
Egg	comp118844_c0_seq1	ref|XP_008544148.1| PREDICTED: bis(5'-nucleosyl)-tetraphosphatase [asymmetrical] [Microplitis demolitor] (141)
Egg	comp118957_c0_seq1	emb|CAR82247.1| putative per os infectivity factor PIF-3 [Cotesia congregata] emb|CAR31576.4| putative per os infectivity factor PIF-3 [Cotesia congregata] (217)
Egg	comp119022_c0_seq1	gb|ACE75296.1| conserved hypothetical protein [Glyptapanteles flavicoxis] (455)
Egg	comp119048_c0_seq1	ref|XP_006572507.1| PREDICTED: actin-2-like, partial [Apis mellifera] (126)
Egg	comp119063_c0_seq1	ref|XP_001120999.2| PREDICTED: chymotrypsin inhibitor-like isoform 1 [Apis mellifera] (90)
Egg	comp119073_c0_seq1	gb|AHY22512.1| elongation factor-1 alpha, partial [Dastarcus helophoroides] (142)
Egg	comp119145_c0_seq1	emb|CAR82247.1| putative per os infectivity factor PIF-3 [Cotesia congregata] emb|CAR31576.4| putative per os infectivity factor PIF-3 [Cotesia congregata] (217)
Egg	comp119193_c0_seq1	gb|EGI61719.1| Nicastrin [Acromyrmex echinatior] (652)
Egg	comp119229_c0_seq1	ref|XP_396685.2| PREDICTED: vacuolar protein sorting-associated protein 26B [Apis mellifera] (374)
Egg	comp119347_c0_seq1	emb|CAR31578.1| putative envelope protein ODV-E56-2 protein [Cotesia congregata] (386)
Egg	comp119426_c0_seq1	emb|CAR82260.1| putative per os infectivity factor P74 [Cotesia congregata] emb|CAR31575.1| putative per os infectivity factor p74 [Cotesia congregata] (644)
Egg	comp119468_c0_seq1	ref|XP_003403191.1| PREDICTED: hypothetical protein LOC100652266 [Bombus terrestris] (381)
Egg	comp119534_c0_seq1	ref|XP_003702361.1| PREDICTED: cysteine-rich PDZ-binding protein-like [Megachile rotundata] (100)
Egg	comp119609_c0_seq1	gb|AJN91197.1| carboxylesterase [Cnaphalocrocis medinalis] (566)
Egg	comp119637_c0_seq1	emb|CCQ19207.1| conserved hypothetical protein RNAseT2-like [Cotesia sesamiae Kitale bracovirus] (515)
Egg	comp119671_c0_seq1	ref|XP_006607533.1| PREDICTED: uncharacterized protein LOC102675572 isoform X1 [Apis dorsata] (373)
Egg	comp119907_c0_seq1	gb|AJN91197.1| carboxylesterase [Cnaphalocrocis medinalis] (566)
Egg	comp119969_c0_seq1	ref|YP_001648742.1| cytochrome oxidase subunit 1 [Zymoseptoria tritici] gb|ABU40258.1| cytochrome oxidase subunit 1 (mitochondrion) [Zymoseptoria tritici] (669)
Egg	comp119986_c0_seq1	ref|YP_667831.1| ATP synthase F0 subunit 9 [Verticillium dahliae] gb|ABC60428.1| ATP synthase F0 subunit 9 [Verticillium dahliae] (74)
Egg	comp120012_c0_seq1	ref|YP_003734711.1| NADH dehydrogenase subunit 3 [Cotesia vestalis] gb|ACH71095.1| NADH dehydrogenase subunit 3 [Cotesia vestalis] (117)
Egg	comp120041_c0_seq1	ref|XP_011211584.1| PREDICTED: uncharacterized protein LOC105231785, partial [Bactrocera dorsalis] (313)
Egg	comp120193_c0_seq1	gb|ACE75136.1| hypothetical protein GFP_L7_0780 [Glyptapanteles flavicoxis] (756)
Egg	comp120244_c0_seq1	dbj|BAD72127.1| reverse transcriptase [Anguilla japonica] (967)
Egg	comp120337_c0_seq1	ref|XP_006623413.1| PREDICTED: splicing factor 3B subunit 2-like isoform X1 [Apis dorsata] (728)
Egg	comp120551_c0_seq1	gb|AEE09516.1| Ser-rich protein [Cotesia vestalis bracovirus] (198)
Egg	comp120556_c0_seq1	dbj|BAE46430.1| reverse transcriptase [Danio rerio] (965)
Egg	comp120563_c0_seq1	ref|XP_008551873.1| PREDICTED: glucose dehydrogenase [FAD, quinone]-like [Microplitis demolitor] (604)
Egg	comp120582_c0_seq1	ref|WP_040943550.1| hypothetical protein, partial [Prochloron didemni] (276)
Egg	comp120679_c0_seq1	emb|CCQ19226.1| conserved hypothetical protein [Cotesia sesamiae Kitale bracovirus] gb|AGO14387.1| hypothetical protein CsmBV28.4 [Cotesia sesamiae Mombasa bracovirus] gb|AGO14459.1| hypothetical protein CsmBV28.4 [Cotesia sesamiae Mombasa bracovirus] (107)
Egg	comp120707_c0_seq1	ref|XP_008202384.1| PREDICTED: uncharacterized protein LOC103315419 [Nasonia vitripennis] (694)
Egg	comp120834_c0_seq1	ref|XP_008189915.1| PREDICTED: uncharacterized protein LOC103311882 [Acyrthosiphon pisum] (556)
Egg	comp120849_c0_seq1	ref|XP_002427650.1| Metal tolerance protein C2, putative [Pediculus humanus corporis] gb|EEB14912.1| Metal tolerance protein C2, putative [Pediculus humanus corporis] (316)
Egg	comp120950_c0_seq1	gb|AAD16096.1| reverse transcriptase [Nasonia vitripennis] (1265)
Egg	comp120967_c0_seq1	ref|XP_003707383.1| PREDICTED: serine protease easter-like [Megachile rotundata] (670)
Egg	comp121124_c0_seq1	ref|XP_009050644.1| hypothetical protein LOTGIDRAFT_180523 [Lottia gigantea] gb|ESO98647.1| hypothetical protein LOTGIDRAFT_180523 [Lottia gigantea] (276)
Egg	comp121211_c0_seq1	ref|XP_004932678.1| PREDICTED: uncharacterized protein LOC101736994 [Bombyx mori] (272)
Egg	comp121215_c0_seq1	gb|ACE75260.1| conserved hypothetical protein [Glyptapanteles flavicoxis] (732)
Egg	comp121282_c0_seq1	gb|AGI44422.1| TSVP-SEP protein [Cotesia vestalis] (371)
Egg	comp121296_c0_seq1	ref|XP_009050644.1| hypothetical protein LOTGIDRAFT_180523 [Lottia gigantea] gb|ESO98647.1| hypothetical protein LOTGIDRAFT_180523 [Lottia gigantea] (276)
Egg	comp121423_c0_seq1	ref|XP_011495282.1| PREDICTED: uncharacterized protein LOC105360167 [Ceratosolen solmsi marchali] ref|XP_011495283.1| PREDICTED: uncharacterized protein LOC105360167 [Ceratosolen solmsi marchali] (995)
Egg	comp121483_c0_seq1	ref|XP_008548158.1| PREDICTED: glucose dehydrogenase [FAD, quinone] [Microplitis demolitor] gb|EZA45342.1| glucose dehydrogenase acceptor-like protein-13 [Microplitis demolitor] (623)
Egg	comp121492_c0_seq1	gb|EZA56984.1| Poly [ADP-ribose] polymerase [Cerapachys biroi] (986)
Egg	comp121505_c0_seq1	gb|KFB42412.1| AGAP010090-PA-like protein [Anopheles sinensis] (303)
Egg	comp121560_c0_seq1	ref|WP_043155999.1| carboxymuconolactone decarboxylase [Pseudomonas aeruginosa] (146)
Egg	comp121563_c0_seq1	ref|YP_003734702.1| NADH dehydrogenase subunit 2 [Cotesia vestalis] gb|ACH71086.1| NADH dehydrogenase subunit 2 [Cotesia vestalis] (334)
Egg	comp121612_c0_seq1	gb|AEE62518.1| unknown [Dendroctonus ponderosae] (246)
Egg	comp121668_c0_seq1	ref|XP_011065708.1| PREDICTED: zinc finger homeobox protein 3 isoform X4 [Acromyrmex echinatior] (3082)
Egg	comp121706_c0_seq1	ref|XP_008551873.1| PREDICTED: glucose dehydrogenase [FAD, quinone]-like [Microplitis demolitor] (604)
Egg	comp121715_c0_seq1	gb|KIJ20603.1| hypothetical protein PAXINDRAFT_124931, partial [Paxillus involutus ATCC 200175] (120)
Egg	comp121718_c0_seq1	gb|AIX97827.1| chemosensory protein [Cnaphalocrocis medinalis] (118)
Egg	comp121940_c0_seq1	gb|EGI57755.1| Protein tiptop [Acromyrmex echinatior] (1315)
Egg	comp122017_c0_seq1	ref|XP_008211574.1| PREDICTED: uncharacterized protein LOC103316960 isoform X1 [Nasonia vitripennis] (253)
Egg	comp122077_c0_seq1	ref|WP_040943550.1| hypothetical protein, partial [Prochloron didemni] (276)
Egg	comp122102_c0_seq1	ref|XP_011501766.1| PREDICTED: sodium-coupled monocarboxylate transporter 1-like [Ceratosolen solmsi marchali] (444)
Egg	comp122143_c0_seq1	ref|XP_001662366.1| lung seven transmembrane receptor [Aedes aegypti] gb|EAT35585.1| AAEL012256-PA, partial [Aedes aegypti] (281)
Egg	comp122177_c0_seq1	ref|YP_003734702.1| NADH dehydrogenase subunit 2 [Cotesia vestalis] gb|ACH71086.1| NADH dehydrogenase subunit 2 [Cotesia vestalis] (334)
Egg	comp122221_c0_seq1	gb|AEE09558.1| cystatin 2 [Cotesia vestalis bracovirus] (138)
Egg	comp122296_c0_seq1	gb|ABY54099.1| beta-tubulin [Plutella xylostella] (167)
Egg	comp122304_c0_seq1	ref|XP_008551874.1| PREDICTED: glucose dehydrogenase [FAD, quinone]-like [Microplitis demolitor] (561)
Egg	comp122320_c0_seq1	emb|CAP30519.2| Protein CBR-CYP-35C1 [Caenorhabditis briggsae] (801)
Egg	comp122404_c0_seq1	ref|XP_011190989.1| PREDICTED: uncharacterized protein LOC105217609 [Bactrocera cucurbitae] (1431)
Egg	comp122413_c0_seq1	ref|XP_003246338.2| PREDICTED: kelch-like protein 18, partial [Acyrthosiphon pisum] (199)
Egg	comp122495_c0_seq1	emb|CDQ64960.1| unnamed protein product [Oncorhynchus mykiss] (488)
Egg	comp122506_c0_seq1	gb|KDR19277.1| Ubiquitin-conjugating enzyme E2 Q1 [Zootermopsis nevadensis] (374)
Egg	comp122529_c0_seq1	ref|XP_008560192.1| PREDICTED: glutamate [NMDA] receptor subunit 1 isoform X1 [Microplitis demolitor] (959)
Egg	comp122556_c0_seq1	ref|XP_004933674.1| PREDICTED: histone-lysine N-methyltransferase E(z)-like [Bombyx mori] (415)
Egg	comp122566_c0_seq1	ref|XP_002427650.1| Metal tolerance protein C2, putative [Pediculus humanus corporis] gb|EEB14912.1| Metal tolerance protein C2, putative [Pediculus humanus corporis] (316)
Egg	comp122581_c0_seq1	ref|XP_008560969.1| PREDICTED: poly [ADP-ribose] polymerase 1-like [Microplitis demolitor] (448)
Egg	comp122664_c0_seq1	ref|XP_008559441.1| PREDICTED: poly [ADP-ribose] polymerase-like [Microplitis demolitor] (985)
Egg	comp122665_c0_seq1	ref|XP_008206105.1| PREDICTED: kinesin-related protein 8-like [Nasonia vitripennis] (534)
Egg	comp122709_c0_seq1	ref|XP_006822946.1| PREDICTED: uncharacterized protein LOC100369247 [Saccoglossus kowalevskii] (194)
Egg	comp122726_c0_seq1	ref|XP_003738851.1| PREDICTED: uncharacterized protein LOC100907261 [Metaseiulus occidentalis] (1385)
Egg	comp122736_c0_seq1	ref|XP_006571760.1| PREDICTED: uncharacterized protein LOC100576425 [Apis mellifera] (297)
Egg	comp122829_c0_seq1	ref|XP_008548159.1| PREDICTED: glucose dehydrogenase [FAD, quinone]-like [Microplitis demolitor] ref|XP_008548160.1| PREDICTED: glucose dehydrogenase [FAD, quinone]-like [Microplitis demolitor] ref|XP_008548161.1| PREDICTED: glucose dehydrogenase [FAD, quinone]-like [Microplitis demolitor] gb|EZA45343.1| glucose dehydrogenase acceptor-like protein-14 [Microplitis demolitor] (603)
Egg	comp122832_c0_seq1	ref|XP_007899481.1| PREDICTED: S-phase kinase-associated protein 1 [Callorhinchus milii] ref|XP_007899482.1| PREDICTED: S-phase kinase-associated protein 1 [Callorhinchus milii] (163)
Egg	comp122850_c0_seq1	emb|CCQ19217.1| conserved hypothetical protein RNAseT2-like [Cotesia sesamiae Kitale bracovirus] (515)
Egg	comp122928_c0_seq1	ref|XP_003246338.2| PREDICTED: kelch-like protein 18, partial [Acyrthosiphon pisum] (199)
Egg	comp123012_c0_seq1	ref|XP_003427081.1| PREDICTED: LOW QUALITY PROTEIN: transcription initiation factor TFIID subunit 1 [Nasonia vitripennis] (1950)
Egg	comp123017_c0_seq1	emb|CEJ02797.1| hypothetical protein RMCBS344292_16792 [Rhizopus microsporus] (104)
Egg	comp123068_c0_seq1	ref|XP_006610227.1| PREDICTED: calpain-D-like isoform X3 [Apis dorsata] (1116)
Egg	comp123093_c0_seq1	ref|XP_004552551.1| PREDICTED: uncharacterized protein LOC101483012 [Maylandia zebra] (767)
Egg	comp123101_c0_seq1	gb|AIL01110.1| reverse transcriptase [Bacillus rossius] (1054)
Egg	comp123133_c0_seq1	ref|XP_008549726.1| PREDICTED: [Pyruvate dehydrogenase [acetyl-transferring]]-phosphatase 1, mitochondrial [Microplitis demolitor] (466)
Egg	comp123368_c0_seq1	ref|XP_003394335.1| PREDICTED: hypothetical protein LOC100647805 isoform 1 [Bombus terrestris] ref|XP_003394336.1| PREDICTED: hypothetical protein LOC100647805 isoform 2 [Bombus terrestris] (98)
Egg	comp123378_c0_seq1	ref|XP_003695607.1| PREDICTED: nucleolin-like [Apis florea] (360)
Egg	comp123391_c0_seq1	gb|AGI44422.1| TSVP-SEP protein [Cotesia vestalis] (371)
Egg	comp123424_c0_seq1	ref|XP_008182815.1| PREDICTED: uncharacterized protein LOC103309353 [Acyrthosiphon pisum] (267)
Egg	comp123438_c0_seq1	ref|XP_008206105.1| PREDICTED: kinesin-related protein 8-like [Nasonia vitripennis] (534)
Egg	comp123708_c0_seq1	ref|XP_001627718.1| predicted protein [Nematostella vectensis] gb|EDO35618.1| predicted protein [Nematostella vectensis] (116)
Egg	comp123775_c0_seq1	ref|XP_001120999.2| PREDICTED: chymotrypsin inhibitor-like isoform 1 [Apis mellifera] (90)
Egg	comp123876_c0_seq1	ref|XP_008548156.1| PREDICTED: glucose dehydrogenase [FAD, quinone] [Microplitis demolitor] gb|EZA45340.1| glucose dehydrogenase acceptor-like protein-11 [Microplitis demolitor] (632)
Egg	comp123895_c0_seq1	ref|XP_002112117.1| hypothetical protein TRIADDRAFT_50235 [Trichoplax adhaerens] gb|EDV26084.1| hypothetical protein TRIADDRAFT_50235 [Trichoplax adhaerens] (540)
Egg	comp124044_c0_seq1	gb|ACE75466.1| hypothetical protein GIP_L7_0050 [Glyptapanteles indiensis] (584)
Egg	comp124082_c0_seq1	ref|XP_008549726.1| PREDICTED: [Pyruvate dehydrogenase [acetyl-transferring]]-phosphatase 1, mitochondrial [Microplitis demolitor] (466)
Egg	comp124169_c0_seq1	ref|XP_003689763.1| PREDICTED: eye-specific diacylglycerol kinase-like [Apis florea] (982)
Egg	comp124380_c0_seq1	gb|KFM83203.1| Zinc finger protein 85, partial [Stegodyphus mimosarum] (206)
Egg	comp124389_c0_seq1	ref|XP_006625258.1| PREDICTED: titin-like, partial [Apis dorsata] (2581)
Egg	comp124412_c0_seq1	ref|XP_008211785.1| PREDICTED: uncharacterized protein LOC103317016 [Nasonia vitripennis] (174)
Egg	comp124601_c0_seq1	gb|ACE75462.1| hypothetical protein GIP_L7_0010 [Glyptapanteles indiensis] (614)
Egg	comp124610_c0_seq1	gb|AGP04177.1| SKP1 [Spodoptera frugiperda] (162)
Egg	comp124658_c0_seq1	gb|AEM36070.1| senescence-associated protein [Mytilus edulis] (106)
Egg	comp124700_c0_seq1	ref|XP_002040697.1| GM22199 [Drosophila sechellia] gb|EDW44250.1| GM22199 [Drosophila sechellia] (643)
Egg	comp124730_c0_seq1	ref|XP_007508450.1| PREDICTED: similar to Zinc finger protein 271 (Zinc finger protein 7) (HZF7) (Zinc finger protein ZNFphex133) (Epstein-Barr virus-induced zinc finger protein) (ZNF-EB) (CT-ZFP48) (Zinc finger protein [Bathycoccus prasinos] emb|CCO20554.1| PREDICTED: similar to Zinc finger protein 271 (Zinc finger protein 7) (HZF7) (Zinc finger protein ZNFphex133) (Epstein-Barr virus-induced zi…
Egg	comp125007_c0_seq1	ref|XP_011494870.1| PREDICTED: transcription initiation factor TFIID subunit 1 isoform X2 [Ceratosolen solmsi marchali] (1691)
Egg	comp125132_c0_seq1	gb|AAD16096.1| reverse transcriptase [Nasonia vitripennis] (1265)
Egg	comp125406_c0_seq1	ref|XP_003301266.1| hypothetical protein PTT_12722 [Pyrenophora teres f. teres 0-1] gb|EFQ90640.1| hypothetical protein PTT_12722 [Pyrenophora teres f. teres 0-1] (1075)
Egg	comp125589_c0_seq1	ref|XP_008217784.1| PREDICTED: uncharacterized protein LOC100679031 isoform X3 [Nasonia vitripennis] (255)
Egg	comp125852_c0_seq1	gb|KFM76301.1| Zinc finger protein 658, partial [Stegodyphus mimosarum] (238)
Egg	comp125855_c0_seq1	ref|XP_007706827.1| hypothetical protein COCCADRAFT_538 [Bipolaris zeicola 26-R-13] gb|EUC38818.1| hypothetical protein COCCADRAFT_538 [Bipolaris zeicola 26-R-13] (1069)
Egg	comp126064_c0_seq1	pdb|2BKG|A Chain A, Crystal Structure Of E3_19 An Designed Ankyrin Repeat Protein pdb|2BKG|B Chain B, Crystal Structure Of E3_19 An Designed Ankyrin Repeat Protein gb|AAO25690.1| ankyrin repeat protein E3_19, partial [synthetic construct] (166)
Egg	comp126227_c0_seq1	ref|XP_003394031.1| PREDICTED: hypothetical protein LOC100650676 [Bombus terrestris] (474)
Egg	comp126324_c0_seq1	emb|CAR82252.1| putative viral RNA polymerase subunit LEF-8 [Cotesia congregata] emb|CAR31572.1| putative RNA polymerase subunit LEF-8 [Cotesia congregata] (1044)
Egg	comp126389_c0_seq1	gb|EGI64774.1| hypothetical protein G5I_06964 [Acromyrmex echinatior] (196)
Egg	comp126403_c0_seq1	gb|AEE09497.1| conserved hypothetical protein [Cotesia vestalis bracovirus] (748)
Egg	comp126426_c0_seq1	ref|XP_011049856.1| PREDICTED: zinc finger protein OZF-like [Acromyrmex echinatior] (298)
Egg	comp126840_c0_seq1	gb|EAW88118.1| WD repeat domain 5, isoform CRA_b, partial [Homo sapiens] (158)
Egg	comp126878_c0_seq1	ref|XP_011054963.1| PREDICTED: LOW QUALITY PROTEIN: ryanodine receptor 44F [Acromyrmex echinatior] (5102)
Egg	comp126924_c0_seq1	gb|ACE75468.1| reverse transcriptase and recombinase [Glyptapanteles indiensis] (1167)
Egg	comp127012_c0_seq1	ref|XP_008560193.1| PREDICTED: glutamate [NMDA] receptor subunit 1 isoform X2 [Microplitis demolitor] (957)
Egg	comp127112_c0_seq1	ref|XP_006625258.1| PREDICTED: titin-like, partial [Apis dorsata] (2581)
Egg	comp127157_c0_seq1	ref|XP_003707856.1| PREDICTED: synaptotagmin-7-like [Megachile rotundata] (431)
Egg	comp127280_c0_seq1	ref|XP_003701507.1| PREDICTED: ryanodine receptor 44F-like [Megachile rotundata] (5084)
Egg	comp127502_c0_seq1	ref|XP_003394241.1| PREDICTED: hypothetical protein LOC100646650 [Bombus terrestris] (90)
Egg	comp127518_c0_seq1	ref|XP_006625258.1| PREDICTED: titin-like, partial [Apis dorsata] (2581)
Egg	comp127575_c0_seq1	ref|XP_006625258.1| PREDICTED: titin-like, partial [Apis dorsata] (2581)
Egg	comp127583_c0_seq1	ref|XP_003699879.1| PREDICTED: uncharacterized protein LOC100879173 [Megachile rotundata] (1105)
Egg	comp127662_c0_seq1	ref|XP_008213559.1| PREDICTED: small conductance calcium-activated potassium channel protein [Nasonia vitripennis] ref|XP_008213620.1| PREDICTED: small conductance calcium-activated potassium channel protein [Nasonia vitripennis] ref|XP_008213680.1| PREDICTED: small conductance calcium-activated potassium channel protein [Nasonia vitripennis] (664)
Egg	comp127819_c0_seq1	gb|EFA13342.1| hypothetical protein TcasGA2_TC001786 [Tribolium castaneum] (678)
Egg	comp127860_c0_seq1	gb|KIV90657.1| hypothetical protein PV10_05290 [Exophiala mesophila] gb|KIV90658.1| hypothetical protein, variant [Exophiala mesophila] (610)
Egg	comp128084_c0_seq1	ref|XP_011058502.1| PREDICTED: RNA polymerase II elongation factor Ell [Acromyrmex echinatior] (661)
Egg	comp128204_c0_seq1	ref|XP_008548156.1| PREDICTED: glucose dehydrogenase [FAD, quinone] [Microplitis demolitor] gb|EZA45340.1| glucose dehydrogenase acceptor-like protein-11 [Microplitis demolitor] (632)
Egg	comp128324_c0_seq1	ref|XP_968170.1| PREDICTED: cAMP-dependent protein kinase catalytic subunit [Tribolium castaneum] ref|XP_008199609.1| PREDICTED: cAMP-dependent protein kinase catalytic subunit [Tribolium castaneum] gb|EEZ99369.1| cAMP-dependent protein kinase 1 [Tribolium castaneum] (353)
Egg	comp85871_c0_seq1	gb|ABK56987.1| FL(2)D protein, putative [Glyptapanteles indiensis] (499)
Egg	comp132457_c0_seq1	ref|XP_011055039.1| PREDICTED: tyrosine-protein phosphatase 99A isoform X4 [Acromyrmex echinatior] (1250)
Egg	comp65538_c1_seq1	gb|EFA07589.1| hypothetical protein TcasGA2_TC030048, partial [Tribolium castaneum] (65)
Egg	comp97739_c0_seq1	gb|ACE75346.1| chymotrypsin-like protein [Glyptapanteles indiensis] (262)
Egg	comp64650_c0_seq1	gb|AGC97435.1| glycogen phosphorylase, partial [Cotesia vestalis] (844)
Egg	comp76362_c0_seq1	ref|XP_003376231.1| eukaryotic peptide chain release factor subunit 1 [Trichinella spiralis] gb|EFV58524.1| eukaryotic peptide chain release factor subunit 1 [Trichinella spiralis] (466)
Egg	comp24594_c0_seq1	ref|XP_011550589.1| PREDICTED: uncharacterized protein LOC105382406 [Plutella xylostella] (608)
Egg	comp20667_c0_seq1	ref|XP_394004.2| PREDICTED: retinal rod rhodopsin-sensitive cGMP 3',5'-cyclic phosphodiesterase subunit delta isoform X2 [Apis mellifera] ref|XP_003695003.1| PREDICTED: retinal rod rhodopsin-sensitive cGMP 3',5'-cyclic phosphodiesterase subunit delta-like [Apis florea] (147)
Egg	comp29907_c1_seq1	ref|XP_008214503.1| PREDICTED: uncharacterized protein LOC103317686 [Nasonia vitripennis] (202)
Egg	comp25835_c0_seq1	ref|XP_005743498.1| PREDICTED: putative zinc finger protein 724-like [Pundamilia nyererei] (301)
Egg	comp24480_c0_seq1	gb|ACE75327.1| conserved hypothetical protein [Glyptapanteles indiensis] (830)
Egg	comp68454_c0_seq1	gb|AJN91158.1| cytochrome P450 monooxygenase CYP314A1, partial [Cnaphalocrocis medinalis] (470)
Egg	comp51624_c0_seq1	emb|CAR40197.1| putative envelope protein ODV-E66 [Chelonus inanitus] (637)
Egg	comp86494_c0_seq1	ref|XP_011497534.1| PREDICTED: V-type proton ATPase 21 kDa proteolipid subunit-like [Ceratosolen solmsi marchali] (211)
Egg	comp44583_c0_seq1	gb|AIX97827.1| chemosensory protein [Cnaphalocrocis medinalis] (118)
Egg	comp32469_c0_seq1	gb|AEE09566.1| conserved hypothetical protein [Cotesia vestalis bracovirus] (131)
Egg	comp74974_c0_seq1	ref|XP_392599.1| PREDICTED: V-type proton ATPase 21 kDa proteolipid subunit-like [Apis mellifera] ref|XP_006622928.1| PREDICTED: V-type proton ATPase 21 kDa proteolipid subunit-like [Apis dorsata] (207)
Egg	comp50650_c0_seq1	ref|XP_001600095.2| PREDICTED: uncharacterized protein LOC100115344 [Nasonia vitripennis] (616)
Egg	comp32370_c0_seq1	ref|XP_008560710.1| PREDICTED: NADH dehydrogenase [ubiquinone] 1 alpha subcomplex assembly factor 3 [Microplitis demolitor] (200)
Egg	comp63951_c0_seq1	ref|XP_003708210.1| PREDICTED: stress-activated protein kinase JNK-like [Megachile rotundata] (454)
Egg	comp132227_c0_seq1	ref|XP_001603925.1| PREDICTED: ankyrin-1-like [Nasonia vitripennis] ref|XP_008210542.1| PREDICTED: ankyrin-1-like [Nasonia vitripennis] ref|XP_008210543.1| PREDICTED: ankyrin-1-like [Nasonia vitripennis] ref|XP_008210544.1| PREDICTED: ankyrin-1-like [Nasonia vitripennis] (571)
Egg	comp31235_c0_seq1	ref|XP_008551680.1| PREDICTED: succinyl-CoA ligase [GDP-forming] subunit beta, mitochondrial [Microplitis demolitor] (424)
Egg	comp29305_c0_seq1	ref|XP_011495282.1| PREDICTED: uncharacterized protein LOC105360167 [Ceratosolen solmsi marchali] ref|XP_011495283.1| PREDICTED: uncharacterized protein LOC105360167 [Ceratosolen solmsi marchali] (995)
Egg	comp52386_c0_seq1	ref|XP_008486526.1| PREDICTED: uncharacterized protein LOC103523243 [Diaphorina citri] (262)
Egg	comp94814_c0_seq1	gb|KGO75837.1| hypothetical protein PITC_032830 [Penicillium italicum] (83)
Egg	comp33200_c0_seq1	ref|XP_008559103.1| PREDICTED: glycerol-3-phosphate dehydrogenase [NAD(+)], cytoplasmic-like [Microplitis demolitor] (349)
Egg	comp85121_c0_seq1	ref|XP_001865121.1| mitochondrial 28S ribosomal protein S5 [Culex quinquefasciatus] gb|EDS41199.1| mitochondrial 28S ribosomal protein S5 [Culex quinquefasciatus] (444)
Egg	comp34967_c0_seq1	ref|XP_003705852.1| PREDICTED: methyl-CpG-binding domain protein 3-like [Megachile rotundata] (223)
Egg	comp30180_c0_seq1	ref|XP_004923973.1| PREDICTED: NEDD8-like [Bombyx mori] (77)
Egg	comp97011_c0_seq1	ref|XP_009050644.1| hypothetical protein LOTGIDRAFT_180523 [Lottia gigantea] gb|ESO98647.1| hypothetical protein LOTGIDRAFT_180523 [Lottia gigantea] (276)
Egg	comp74651_c0_seq1	sp|P42039.3|RLA2_DAVTA RecName: Full=60S acidic ribosomal protein P2; AltName: Full=Allergen Cla h 3; AltName: Full=Allergen Cla h 4; AltName: Full=Allergen Cla h III; AltName: Full=Allergen Cla h IV; AltName: Full=Minor allergen Cla h 5; AltName: Allergen=Cla h 5 [Cladosporium herbarum] emb|CAA55067.2| minor allergen, ribosomal protein P2 [Cladosporium herbarum] (111)
Egg	comp46389_c0_seq1	ref|XP_011064617.1| PREDICTED: protein LTV1 homolog [Acromyrmex echinatior] (484)
Egg	comp56105_c0_seq1	ref|XP_011504205.1| PREDICTED: glucose-6-phosphate isomerase [Ceratosolen solmsi marchali] (557)
Egg	comp90621_c0_seq1	ref|XP_003707310.1| PREDICTED: N-acetylgalactosaminyltransferase 6-like [Megachile rotundata] (610)
Egg	comp83287_c0_seq1	gb|AAB40714.1| CrV1 protein [Cotesia rubecula bracovirus] (304)
Egg	comp38889_c0_seq1	gb|AFN42302.1| hypothetical protein Csm_BAC7.8 [Cotesia sesamiae Mombasa bracovirus] (951)
Egg	comp95471_c0_seq1	ref|XP_008413162.1| PREDICTED: zinc finger protein OZF-like [Poecilia reticulata] (483)
Egg	comp89149_c0_seq1	ref|XP_011501945.1| PREDICTED: uncharacterized protein LOC105365472 isoform X2 [Ceratosolen solmsi marchali] (308)
Egg	comp26549_c0_seq1	ref|XP_003697638.1| PREDICTED: soluble guanylate cyclase 89Da-like [Apis florea] (632)
Egg	comp63634_c0_seq1	ref|XP_008420581.1| PREDICTED: zinc finger protein 883-like [Poecilia reticulata] (673)
Egg	comp52923_c0_seq1	gb|KFM71430.1| Zinc finger protein 271, partial [Stegodyphus mimosarum] (428)
Egg	comp88004_c0_seq1	ref|XP_011499863.1| PREDICTED: ras-GEF domain-containing family member 1B-like [Ceratosolen solmsi marchali] (115)
Egg	comp72980_c0_seq1	ref|XP_002564720.1| Pc22g06950 [Penicillium rubens Wisconsin 54-1255] emb|CAP97983.1| Pc22g06950 [Penicillium rubens Wisconsin 54-1255] (237)
Egg	comp93249_c0_seq1	ref|XP_003424863.1| PREDICTED: UPF0415 protein C7orf25 homolog [Nasonia vitripennis] ref|XP_008209046.1| PREDICTED: UPF0415 protein C7orf25 homolog [Nasonia vitripennis] (401)
Egg	comp32979_c0_seq1	ref|XP_001605455.1| PREDICTED: thioredoxin-like protein 4A [Nasonia vitripennis] (142)
Egg	comp62127_c0_seq1	gb|KFD47072.1| hypothetical protein M513_12060, partial [Trichuris suis] (1638)
Egg	comp23949_c0_seq1	ref|XP_008182815.1| PREDICTED: uncharacterized protein LOC103309353 [Acyrthosiphon pisum] (267)
Egg	comp88521_c0_seq1	ref|XP_003707110.1| PREDICTED: protein kibra-like isoform 2 [Megachile rotundata] (1278)
Egg	comp133942_c0_seq1	ref|XP_006625258.1| PREDICTED: titin-like, partial [Apis dorsata] (2581)
Egg	comp49381_c0_seq1	gb|AGE89782.1| defensin 2 precursor [Cotesia vestalis] gb|AGI44429.1| T-defensin-2 [Cotesia vestalis] (73)
Egg	comp23858_c0_seq1	ref|XP_006611852.1| PREDICTED: RNA polymerase II-associated factor 1 homolog isoform X2 [Apis dorsata] (548)
Egg	comp31436_c0_seq1	ref|XP_001606725.1| PREDICTED: 6-pyruvoyl tetrahydrobiopterin synthase [Nasonia vitripennis] ref|XP_008217156.1| PREDICTED: 6-pyruvoyl tetrahydrobiopterin synthase [Nasonia vitripennis] (142)
Egg	comp66524_c0_seq1	ref|XP_002136021.1| GA22543 [Drosophila pseudoobscura pseudoobscura] gb|EDY70957.1| GA22543 [Drosophila pseudoobscura pseudoobscura] (104)
Egg	comp40377_c0_seq1	gb|ELU14642.1| hypothetical protein CAPTEDRAFT_135345 [Capitella teleta] (462)
Egg	comp72069_c0_seq1	gb|KIW55386.1| 60S ribosomal protein L37a [Exophiala xenobiotica] (92)
Egg	comp21040_c0_seq1	emb|CCD31669.1| argonaute-1a, partial [Rhopalosiphum padi] emb|CCD31670.1| argonaute-1a, partial [Rhopalosiphum padi] emb|CCD31671.1| argonaute-1a, partial [Aphis gossypii] emb|CCD31673.1| argonaute-1a, partial [Acyrthosiphon pisum] emb|CCD31674.1| argonaute-1a, partial [Acyrthosiphon pisum] emb|CCD31675.1| argonaute-1a, partial [Myzus persicae] emb|CCD31676.1| argonaute-1a, partial [Acyrthosipho…
Egg	comp39247_c0_seq1	dbj|BAM18046.1| skpA protein [Papilio xuthus] (162)
Egg	comp88725_c0_seq1	emb|CAR31587.1| HzNVORF128-like protein [Cotesia congregata] emb|CAR82251.1| HzNVORF128-like protein [Cotesia congregata] (489)
Egg	comp80092_c0_seq1	gb|AGE89780.1| defensin 3 precursor [Cotesia vestalis] (73)
Egg	comp24063_c0_seq1	gb|EGI63526.1| hypothetical protein G5I_08044 [Acromyrmex echinatior] (398)
Egg	comp63698_c0_seq1	gb|ABK63358.1| hypothetical protein [Cotesia plutellae polydnavirus] gb|ABK63370.1| hypothetical protein [Cotesia plutellae polydnavirus] (128)
Egg	comp30787_c0_seq1	emb|CAR31581.1| putative envelope protein ODV-E66-2 [Cotesia congregata] (281)
Egg	comp94739_c0_seq1	ref|XP_001944021.2| PREDICTED: LOW QUALITY PROTEIN: nuclear receptor subfamily 2 group F member 1-B [Acyrthosiphon pisum] (461)
Egg	comp67904_c0_seq1	gb|ACE75345.1| chymotrypsin-like protein [Glyptapanteles indiensis] (268)
Egg	comp28368_c0_seq1	ref|XP_008551512.1| PREDICTED: phosphoenolpyruvate carboxykinase [GTP]-like [Microplitis demolitor] (728)
Egg	comp75691_c0_seq1	gb|ACE75179.1| histidine acid phosphatase [Glyptapanteles flavicoxis] (390)
Egg	comp92311_c0_seq1	ref|XP_004922057.1| PREDICTED: uncharacterized protein LOC101744346 [Bombyx mori] (646)
Egg	comp37186_c0_seq1	gb|EGI69810.1| Dedicator of cytokinesis protein 3 [Acromyrmex echinatior] (155)
Egg	comp92273_c0_seq1	ref|XP_011500118.1| PREDICTED: dmX-like protein 2 [Ceratosolen solmsi marchali] (3377)
Egg	comp89395_c0_seq1	ref|XP_008548150.1| PREDICTED: glucose dehydrogenase [FAD, quinone]-like [Microplitis demolitor] ref|XP_008548151.1| PREDICTED: glucose dehydrogenase [FAD, quinone]-like [Microplitis demolitor] ref|XP_008548152.1| PREDICTED: glucose dehydrogenase [FAD, quinone]-like [Microplitis demolitor] gb|EZA45331.1| glucose dehydrogenase acceptor-like protein-2 [Microplitis demolitor] (622)
Egg	comp19490_c0_seq1	emb|CCD31669.1| argonaute-1a, partial [Rhopalosiphum padi] emb|CCD31670.1| argonaute-1a, partial [Rhopalosiphum padi] emb|CCD31671.1| argonaute-1a, partial [Aphis gossypii] emb|CCD31673.1| argonaute-1a, partial [Acyrthosiphon pisum] emb|CCD31674.1| argonaute-1a, partial [Acyrthosiphon pisum] emb|CCD31675.1| argonaute-1a, partial [Myzus persicae] emb|CCD31676.1| argonaute-1a, partial [Acyrthosipho…
Egg	comp9499_c0_seq1	gb|KDH92245.1| hypothetical protein AE68_05537, partial [Klebsiella pneumoniae CHS 12] gb|KDH92445.1| hypothetical protein AE68_05536, partial [Klebsiella pneumoniae CHS 12] (225)
Egg	comp83765_c0_seq1	ref|XP_003485601.1| PREDICTED: 39S ribosomal protein L28, mitochondrial-like [Bombus impatiens] (271)
Egg	comp94130_c0_seq1	ref|XP_003695963.1| PREDICTED: prestin-like [Apis florea] (668)
Egg	comp57961_c0_seq1	gb|ACE75182.1| G-patch domain-contaning protein [Glyptapanteles flavicoxis] (620)
Egg	comp50601_c0_seq1	gb|AIL29310.1| glutathione S-transferase epsilon 1 [Cnaphalocrocis medinalis] (216)
Egg	comp44193_c0_seq1	ref|XP_003398108.1| PREDICTED: hypothetical protein LOC100645529 [Bombus terrestris] ref|XP_003492736.1| PREDICTED: hypothetical protein LOC100742956 [Bombus impatiens] (85)
Egg	comp22283_c0_seq1	gb|AIZ46899.1| glutathione S-transferase delta 4 [Cnaphalocrocis medinalis] (216)
Egg	comp30652_c0_seq1	ref|XP_008558354.1| PREDICTED: NADH dehydrogenase [ubiquinone] 1 alpha subcomplex subunit 7-like [Microplitis demolitor] (119)
Egg	comp23574_c0_seq1	ref|XP_006613459.1| PREDICTED: Krueppel-like factor 6-like isoform X2 [Apis dorsata] (286)
Egg	comp75871_c0_seq1	gb|ACE75296.1| conserved hypothetical protein [Glyptapanteles flavicoxis] (455)
Egg	comp44628_c0_seq1	ref|XP_011065186.1| PREDICTED: spectrin beta chain-like, partial [Acromyrmex echinatior] (1156)
Egg	comp83948_c0_seq1	ref|XP_316887.5| AGAP000909-PA [Anopheles gambiae str. PEST] gb|EAA12051.5| AGAP000909-PA [Anopheles gambiae str. PEST] (405)
Egg	comp92451_c0_seq1	ref|XP_001395088.1| histone H2B [Aspergillus niger CBS 513.88] sp|A2QY49.1|H2B_ASPNC RecName: Full=Histone H2B [Aspergillus niger CBS 513.88] emb|CAK40929.1| unnamed protein product [Aspergillus niger] gb|EHA20140.1| hypothetical protein ASPNIDRAFT_209213 [Aspergillus niger ATCC 1015] dbj|GAA85632.1| histone H2B [Aspergillus kawachii IFO 4308] (141)
Egg	comp88925_c0_seq1	ref|XP_003300476.1| hypothetical protein PTT_11723 [Pyrenophora teres f. teres 0-1] gb|EFQ91469.1| hypothetical protein PTT_11723 [Pyrenophora teres f. teres 0-1] (703)
Egg	comp77276_c0_seq1	gb|EME45798.1| hypothetical protein DOTSEDRAFT_71474 [Dothistroma septosporum NZE10] (134)
Egg	comp77510_c0_seq1	emb|CAA54470.1| ribosomal P2 protein [Cladosporium herbarum] (111)
Egg	comp93271_c0_seq1	ref|XP_008484612.1| PREDICTED: uncharacterized protein LOC103521280, partial [Diaphorina citri] (530)
Egg	comp28070_c0_seq1	gb|KFM74302.1| Zinc finger protein 84, partial [Stegodyphus mimosarum] (314)
Egg	comp76923_c0_seq1	ref|XP_011054727.1| PREDICTED: uncharacterized protein LOC105146274 [Acromyrmex echinatior] (1224)
Egg	comp21314_c0_seq1	ref|XP_008560710.1| PREDICTED: NADH dehydrogenase [ubiquinone] 1 alpha subcomplex assembly factor 3 [Microplitis demolitor] (200)
Egg	comp73219_c0_seq1	gb|KFB36569.1| AGAP007679-PA-like protein [Anopheles sinensis] (196)
Egg	comp23161_c0_seq1	ref|XP_008189357.1| PREDICTED: uncharacterized protein LOC103311498, partial [Acyrthosiphon pisum] (563)
Egg	comp21540_c0_seq1	emb|CAR31583.1| HzNVORF9-like2 protein [Cotesia congregata] (237)
Egg	comp65316_c0_seq1	ref|XP_008191165.1| PREDICTED: uncharacterized protein LOC103312404 [Tribolium castaneum] (157)
Egg	comp23211_c0_seq1	gb|ACE75385.1| pectinacetylesterase family protein [Glyptapanteles indiensis] (606)
Egg	comp70864_c0_seq1	gb|EGI70089.1| UPF0195 protein [Acromyrmex echinatior] (156)
Egg	comp22158_c0_seq1	gb|AGE89780.1| defensin 3 precursor [Cotesia vestalis] (73)
Egg	comp5349_c0_seq1	ref|XP_011067577.1| PREDICTED: apoptotic protease-activating factor 1-like isoform X4 [Acromyrmex echinatior] (1240)
Egg	comp82508_c0_seq1	gb|KFD64059.1| hypothetical protein M514_23769 [Trichuris suis] (201)
Egg	comp72336_c0_seq1	ref|XP_011498941.1| PREDICTED: probable N-acetyltransferase CML3 [Ceratosolen solmsi marchali] (267)
Egg	comp47498_c0_seq1	ref|XP_003707606.1| PREDICTED: zinc finger protein 786-like [Megachile rotundata] (281)
Egg	comp55358_c0_seq1	ref|XP_391915.1| PREDICTED: uncharacterized protein LOC408365 isoform X2 [Apis mellifera] (532)
Egg	comp63279_c0_seq1	gb|ACE75379.1| smad nuclear-interacting protein-like protein [Glyptapanteles indiensis] (297)
Egg	comp89963_c0_seq1	gb|EGI61447.1| Putative RNA-binding protein 15B [Acromyrmex echinatior] (750)
Egg	comp136912_c0_seq1	gb|AAZ28935.1| polyprotein [Phanerochaete chrysosporium RP-78] (1394)
Egg	comp31591_c0_seq1	ref|XP_008544148.1| PREDICTED: bis(5'-nucleosyl)-tetraphosphatase [asymmetrical] [Microplitis demolitor] (141)
Egg	comp128670_c0_seq1	ref|XP_008552847.1| PREDICTED: poly [ADP-ribose] polymerase 1-like isoform X2 [Microplitis demolitor] (381)
Egg	comp38478_c0_seq1	ref|XP_008560969.1| PREDICTED: poly [ADP-ribose] polymerase 1-like [Microplitis demolitor] (448)
Egg	comp54340_c0_seq1	gb|KHN41576.1| Histone H3.2 [Glycine soja] (145)
Egg	comp21869_c0_seq1	emb|CBL47422.1| hypothetical protein [Cotesia congregata] (214)
Egg	comp92803_c0_seq1	gb|KDR18780.1| Protein hu-li tai shao [Zootermopsis nevadensis] (793)
Egg	comp26525_c0_seq1	gb|AGE89781.1| defensin 1 precursor [Cotesia vestalis] (78)
Egg	comp94211_c0_seq1	gb|EKV07775.1| Alkaline serine protease [Penicillium digitatum Pd1] gb|EKV09336.1| Alkaline serine protease [Penicillium digitatum PHI26] emb|CDM33629.1| Ribosomal protein L14b/L23e [Penicillium roqueforti FM164] gb|KGO39039.1| Ribosomal protein L14b/L23e [Penicillium expansum] gb|KGO40291.1| Ribosomal protein L14b/L23e [Penicillium expansum] gb|KGO49611.1| Ribosomal protein L14b/L23e [Penicilliu…
Egg	comp22603_c0_seq1	ref|XP_003403135.1| PREDICTED: hypothetical protein LOC100645151 [Bombus terrestris] (80)
Egg	comp61172_c0_seq1	gb|ACE75226.1| dehydrogenase E1 and transketolase domain-containing protein [Glyptapanteles flavicoxis] (924)
Egg	comp24151_c0_seq1	ref|XP_003697638.1| PREDICTED: soluble guanylate cyclase 89Da-like [Apis florea] (632)
Egg	comp22364_c0_seq1	ref|XP_008557933.1| PREDICTED: NADH dehydrogenase [ubiquinone] 1 alpha subcomplex subunit 8 [Microplitis demolitor] (173)
Egg	comp26329_c0_seq1	gb|ACE75260.1| conserved hypothetical protein [Glyptapanteles flavicoxis] (732)
Egg	comp22357_c0_seq1	emb|CAR82243.1| hypothetical protein [Cotesia congregata] (780)
Egg	comp74595_c0_seq1	gb|ACE75362.1| conserved hypothetical protein [Glyptapanteles indiensis] (1050)
Egg	comp81510_c0_seq1	ref|XP_661691.1| hypothetical protein AN4087.2 [Aspergillus nidulans FGSC A4] gb|EAA58975.1| hypothetical protein AN4087.2 [Aspergillus nidulans FGSC A4] tpe|CBF74736.1| TPA: hypothetical protein similar to 40s ribosomal protein s3 (Eurofung) [Aspergillus nidulans FGSC A4] (264)
Egg	comp63219_c0_seq1	gb|ACE75402.1| reverse transcriptase-like protein [Glyptapanteles indiensis] (285)
Egg	comp55002_c0_seq1	ref|XP_008207353.1| PREDICTED: probable small nuclear ribonucleoprotein Sm D1 [Nasonia vitripennis] (123)
Egg	comp35258_c0_seq1	ref|XP_394630.2| PREDICTED: elongator complex protein 4-like isoform X2 [Apis mellifera] (364)
Egg	comp21849_c0_seq1	ref|XP_003706446.1| PREDICTED: 60S ribosomal protein L31-like [Megachile rotundata] (123)
Egg	comp90089_c0_seq1	gb|ACE75446.1| conserved hypothetical protein [Glyptapanteles indiensis] (273)
Egg	comp35807_c0_seq1	dbj|BAM18532.1| unknown unsecreted protein [Papilio xuthus] (73)
Egg	comp21577_c0_seq1	ref|XP_006693169.1| hypothetical protein CTHT_0027110 [Chaetomium thermophilum var. thermophilum DSM 1495] gb|EGS20873.1| hypothetical protein CTHT_0027110 [Chaetomium thermophilum var. thermophilum DSM 1495] (168)
Egg	comp24579_c0_seq1	gb|AGR44849.1| truncated actin-4 [Bombyx mori] (283)
Egg	comp27036_c0_seq1	ref|XP_003250647.1| PREDICTED: uncharacterized protein LOC100577083 [Apis mellifera] (81)
Egg	comp22436_c0_seq1	ref|XP_003702361.1| PREDICTED: cysteine-rich PDZ-binding protein-like [Megachile rotundata] (100)
Egg	comp28695_c1_seq1	gb|EMF13064.1| ATP-synt_C-domain-containing protein [Sphaerulina musiva SO2202] (154)
Egg	comp86444_c0_seq1	ref|XP_003693102.1| PREDICTED: LOW QUALITY PROTEIN: titin-like [Apis florea] (16174)
Egg	comp87179_c0_seq1	ref|XP_661072.1| H2A_EMENI Histone H2A [Aspergillus nidulans FGSC A4] ref|XP_002563382.1| Pc20g08590 [Penicillium rubens Wisconsin 54-1255] sp|P08844.2|H2A_EMENI RecName: Full=Histone H2A [Aspergillus nidulans FGSC A4] gb|AAA33309.1| histone H2A [Aspergillus nidulans] gb|EAA63008.1| H2A_EMENI Histone H2A [Aspergillus nidulans FGSC A4] emb|CAP86188.1| Pc20g08590 [Penicillium rubens Wisconsin 54-12…
Egg	comp39146_c0_seq1	ref|XP_008203355.1| PREDICTED: ras-related C3 botulinum toxin substrate 1 isoform X1 [Nasonia vitripennis] (235)
Egg	comp65270_c0_seq1	ref|XP_002562019.1| Pc18g01750 [Penicillium rubens Wisconsin 54-1255] emb|CAP94399.1| Pc18g01750 [Penicillium rubens Wisconsin 54-1255] gb|KGO44247.1| Ribosomal protein L22e [Penicillium expansum] gb|KGO56602.1| Ribosomal protein L22e [Penicillium expansum] gb|KGO60073.1| Ribosomal protein L22e [Penicillium expansum] (124)
Egg	comp85232_c0_seq1	ref|XP_001329367.1| ankyrin repeat protein [Trichomonas vaginalis G3] gb|EAY17144.1| ankyrin repeat protein, putative [Trichomonas vaginalis G3] (334)
Egg	comp65091_c0_seq1	gb|AGF34716.1| heat shock protein 40 [Cotesia vestalis] (355)
Egg	comp92055_c0_seq1	gb|ACE75260.1| conserved hypothetical protein [Glyptapanteles flavicoxis] (732)
Egg	comp85534_c0_seq1	ref|XP_002135891.1| GA22538 [Drosophila pseudoobscura pseudoobscura] gb|EDY70778.1| GA22538 [Drosophila pseudoobscura pseudoobscura] (364)
Egg	comp28481_c0_seq1	gb|AGI44428.1| T-defensin-1 [Cotesia vestalis] (123)
Egg	comp41133_c0_seq1	ref|XP_009050644.1| hypothetical protein LOTGIDRAFT_180523 [Lottia gigantea] gb|ESO98647.1| hypothetical protein LOTGIDRAFT_180523 [Lottia gigantea] (276)
Egg	comp73418_c0_seq1	ref|YP_003734710.1| cytochrome c oxidase subunit III [Cotesia vestalis] gb|ACH71094.1| cytochrome c oxidase subunit III [Cotesia vestalis] (261)
Egg	comp74692_c0_seq1	dbj|BAH71747.1| ACYPI006711 [Acyrthosiphon pisum] (187)
Egg	comp60919_c0_seq1	gb|ACE75269.1| hypothetical protein GFP_L5_0170 [Glyptapanteles flavicoxis] (260)
Egg	comp81702_c0_seq1	ref|XP_001602705.2| PREDICTED: ras GTPase-activating protein 1 [Nasonia vitripennis] (853)
Egg	comp21545_c0_seq1	ref|XP_001600065.1| PREDICTED: transmembrane protein 258 [Nasonia vitripennis] ref|XP_008210828.1| PREDICTED: transmembrane protein 258 [Nasonia vitripennis] (81)
Egg	comp57624_c1_seq1	gb|ACE75136.1| hypothetical protein GFP_L7_0780 [Glyptapanteles flavicoxis] (756)
Egg	comp31416_c0_seq1	ref|XP_008560055.1| PREDICTED: NADH dehydrogenase [ubiquinone] 1 alpha subcomplex assembly factor 5 [Microplitis demolitor] (353)
Egg	comp89315_c0_seq1	ref|XP_003702268.1| PREDICTED: uncharacterized protein LOC100879145 [Megachile rotundata] (379)
Egg	comp55371_c0_seq1	ref|XP_003395988.1| PREDICTED: protein groucho-like [Bombus terrestris] (766)
Egg	comp90105_c0_seq1	gb|ACE75392.1| conserved hypothetical protein [Glyptapanteles indiensis] (198)
Egg	comp23146_c0_seq1	ref|XP_011504834.1| PREDICTED: GTP-binding protein REM 1 [Ceratosolen solmsi marchali] (443)
Egg	comp26532_c0_seq1	gb|KFM56972.1| Zinc finger protein 347, partial [Stegodyphus mimosarum] (355)
Egg	comp75670_c0_seq1	emb|CAR82262.1| hypothetical protein [Cotesia congregata] (583)
Egg	comp21659_c0_seq1	ref|XP_003707284.1| PREDICTED: probable phospholipid hydroperoxide glutathione peroxidase-like isoform 1 [Megachile rotundata] ref|XP_003707285.1| PREDICTED: probable phospholipid hydroperoxide glutathione peroxidase-like isoform 2 [Megachile rotundata] (202)
Egg	comp2860_c0_seq1	ref|XP_008482369.1| PREDICTED: RNA-directed DNA polymerase from mobile element jockey-like [Diaphorina citri] (555)
Egg	comp87752_c0_seq1	ref|XP_002562346.1| Pc18g05190 [Penicillium rubens Wisconsin 54-1255] emb|CAP94743.1| Pc18g05190 [Penicillium rubens Wisconsin 54-1255] (174)
Egg	comp24718_c0_seq1	gb|KDR11477.1| Cullin-1 [Zootermopsis nevadensis] (769)
Egg	comp26480_c0_seq1	ref|XP_003692046.1| PREDICTED: zinc finger protein 234-like [Apis florea] (178)
Egg	comp53968_c0_seq1	ref|XP_008544498.1| PREDICTED: alpha,alpha-trehalose-phosphate synthase [UDP-forming] isoform X2 [Microplitis demolitor] (820)
Egg	comp54542_c0_seq1	gb|EME48768.1| hypothetical protein DOTSEDRAFT_67718 [Dothistroma septosporum NZE10] (392)
Egg	comp95030_c4_seq1	ref|XP_393553.3| PREDICTED: uncharacterized protein LOC410067 [Apis mellifera] (993)
Egg	comp44633_c0_seq1	ref|WP_029919247.1| hypothetical protein [Nevskia soli] (165)
Egg	comp50906_c0_seq1	ref|XP_008211785.1| PREDICTED: uncharacterized protein LOC103317016 [Nasonia vitripennis] (174)
Egg	comp78915_c1_seq1	ref|XP_006562524.1| PREDICTED: nucleoporin NSP1-like isoform X7 [Apis mellifera] (548)
Egg	comp86528_c0_seq1	ref|XP_008551134.1| PREDICTED: dihydropyrimidine dehydrogenase [NADP(+)] [Microplitis demolitor] (1018)
Egg	comp50936_c0_seq1	ref|XP_003698578.1| PREDICTED: uncharacterized protein LOC100868555 [Apis florea] (562)
Egg	comp54185_c0_seq1	emb|CAR82239.1| hypothetical protein [Cotesia congregata] emb|CAR31574.1| putative 38K protein [Cotesia congregata] (300)
Egg	comp31117_c0_seq1	ref|XP_003394093.1| PREDICTED: hypothetical protein LOC100648471 [Bombus terrestris] (235)
Egg	comp79231_c0_seq1	gb|AET14831.1| heat shock protein 70 [Alternaria alternata] (647)
Egg	comp63127_c0_seq1	ref|XP_009663566.1| PREDICTED: PHD finger-like domain-containing protein 5A [Struthio camelus australis] (126)
Egg	comp8287_c0_seq1	ref|XP_003701974.1| PREDICTED: uncharacterized protein LOC100883728 [Megachile rotundata] (235)
Egg	comp23502_c0_seq1	ref|XP_003398817.1| PREDICTED: feline leukemia virus subgroup C receptor-related protein 2-like [Bombus terrestris] (482)
Egg	comp24929_c0_seq1	ref|XP_008475834.1| PREDICTED: uncharacterized protein LOC103512826 [Diaphorina citri] (863)
Egg	comp81689_c0_seq1	ref|XP_001599729.2| PREDICTED: something about silencing protein 10 [Nasonia vitripennis] (435)
Egg	comp5142_c0_seq1	gb|AFN42302.1| hypothetical protein Csm_BAC7.8 [Cotesia sesamiae Mombasa bracovirus] (951)
Egg	comp72664_c0_seq1	emb|CDM30390.1| 60S ribosomal protein L35 [Penicillium roqueforti FM164] gb|KGO75910.1| Ribosomal protein L29 [Penicillium italicum] (124)
Egg	comp38457_c0_seq1	ref|YP_667831.1| ATP synthase F0 subunit 9 [Verticillium dahliae] gb|ABC60428.1| ATP synthase F0 subunit 9 [Verticillium dahliae] (74)
Egg	comp88356_c0_seq1	gb|ACE75182.1| G-patch domain-contaning protein [Glyptapanteles flavicoxis] (620)
Egg	comp85661_c0_seq1	ref|XP_006619436.1| PREDICTED: DNA-binding protein Ets97D-like isoform X3 [Apis dorsata] (415)
Egg	comp77113_c0_seq1	sp|P40108.2|ALDH_DAVTA RecName: Full=Aldehyde dehydrogenase; Short=ALDDH; Short=ALDH; AltName: Full=Allergen Cla h 3; AltName: Full=Allergen Cla h III; AltName: Allergen=Cla h 10 [Cladosporium herbarum] emb|CAA55072.2| aldehyde dehydrogenase, allergen Cla h 10 [Cladosporium herbarum] (496)
Egg	comp44921_c0_seq1	gb|EKV05335.1| 60S ribosomal protein L29, putative [Penicillium digitatum Pd1] gb|EKV13536.1| 60S ribosomal protein L29, putative [Penicillium digitatum PHI26] (65)
Egg	comp64246_c0_seq1	ref|XP_003708210.1| PREDICTED: stress-activated protein kinase JNK-like [Megachile rotundata] (454)
Egg	comp79630_c0_seq1	ref|XP_003486526.1| PREDICTED: ABC transporter G family member 22-like [Bombus impatiens] (588)
Egg	comp33184_c0_seq1	ref|XP_003691993.1| PREDICTED: nuclear factor 1 A-type-like [Apis florea] (202)
Egg	comp21660_c0_seq1	ref|XP_003707284.1| PREDICTED: probable phospholipid hydroperoxide glutathione peroxidase-like isoform 1 [Megachile rotundata] ref|XP_003707285.1| PREDICTED: probable phospholipid hydroperoxide glutathione peroxidase-like isoform 2 [Megachile rotundata] (202)
Egg	comp52056_c0_seq1	ref|XP_003707606.1| PREDICTED: zinc finger protein 786-like [Megachile rotundata] (281)
Egg	comp50284_c0_seq1	ref|XP_001607976.1| PREDICTED: eukaryotic translation initiation factor 5A [Nasonia vitripennis] ref|XP_001607974.1| PREDICTED: eukaryotic translation initiation factor 5A [Nasonia vitripennis] ref|XP_001607980.1| PREDICTED: eukaryotic translation initiation factor 5A [Nasonia vitripennis] ref|XP_003428212.1| PREDICTED: eukaryotic translation initiation factor 5A [Nasonia vitripennis] (160)
Egg	comp19923_c0_seq1	gb|ENN81985.1| hypothetical protein YQE_01696, partial [Dendroctonus ponderosae] gb|ERL87674.1| hypothetical protein D910_05064 [Dendroctonus ponderosae] (1218)
Egg	comp76306_c0_seq1	ref|XP_002592811.1| hypothetical protein BRAFLDRAFT_275668 [Branchiostoma floridae] gb|EEN48822.1| hypothetical protein BRAFLDRAFT_275668 [Branchiostoma floridae] (709)
Egg	comp89947_c0_seq1	ref|XP_008484612.1| PREDICTED: uncharacterized protein LOC103521280, partial [Diaphorina citri] (530)
Egg	comp52803_c0_seq1	ref|XP_003693102.1| PREDICTED: LOW QUALITY PROTEIN: titin-like [Apis florea] (16174)
Egg	comp96462_c0_seq1	gb|AAS59406.1| hypothetical protein 8 [Cotesia glomerata bracovirus] (335)
Egg	comp64502_c0_seq1	ref|XP_008021236.1| hypothetical protein SETTUDRAFT_25125 [Setosphaeria turcica Et28A] gb|EOA91028.1| hypothetical protein SETTUDRAFT_25125 [Setosphaeria turcica Et28A] (108)
Egg	comp21634_c0_seq1	emb|CAR31586.1| HzNVORF106-like protein [Cotesia congregata] (276)
Egg	comp21987_c0_seq1	gb|EGI65160.1| Abhydrolase domain-containing protein 3 [Acromyrmex echinatior] (386)
Egg	comp84683_c0_seq1	ref|XP_003852316.1| 40S ribosomal protein S17 [Zymoseptoria tritici IPO323] gb|EGP87292.1| hypothetical protein MYCGRDRAFT_104624 [Zymoseptoria tritici IPO323] (146)
Egg	comp28229_c0_seq1	gb|KJE96021.1| elongation factor 1-alpha [Capsaspora owczarzaki ATCC 30864] (454)
Egg	comp88415_c0_seq1	gb|ACI03619.1| CREB6 isoform protein [Cotesia glomerata] gb|ACI03628.1| CREB6 isoform protein [Cotesia rubecula] (258)
Egg	comp97792_c0_seq1	gb|AAS59406.1| hypothetical protein 8 [Cotesia glomerata bracovirus] (335)
Egg	comp91745_c0_seq1	ref|XP_003696138.1| PREDICTED: TWiK family of potassium channels protein 18-like [Apis florea] (487)
Egg	comp95876_c0_seq1	ref|XP_003701459.1| PREDICTED: uncharacterized protein LOC100880707 [Megachile rotundata] (2636)
Egg	comp19672_c0_seq1	gb|KDR09025.1| hypothetical protein L798_01151 [Zootermopsis nevadensis] (80)
Egg	comp64494_c0_seq1	ref|XP_008556790.1| PREDICTED: 3-oxoacyl-[acyl-carrier-protein] synthase, mitochondrial-like [Microplitis demolitor] (428)
Egg	comp5739_c0_seq1	ref|XP_001937615.1| sodium transport ATPase 1 [Pyrenophora tritici-repentis Pt-1C-BFP] gb|EDU50202.1| sodium transport ATPase 1 [Pyrenophora tritici-repentis Pt-1C-BFP] (700)
Egg	comp47091_c0_seq1	gb|ACE75318.1| chymotrypsin-like protein [Glyptapanteles indiensis] (232)
Egg	comp49784_c0_seq1	emb|CAR31573.1| putative RNA polymerase subunit p47 [Cotesia congregata] (359)
Egg	comp60486_c0_seq1	ref|NP_001137669.1| I[[h]] channel, isoform H [Drosophila melanogaster] gb|ACL83123.1| I[[h]] channel, isoform H [Drosophila melanogaster] (917)
Egg	comp23147_c0_seq1	ref|XP_003692046.1| PREDICTED: zinc finger protein 234-like [Apis florea] (178)
Egg	comp62782_c0_seq1	ref|XP_007899481.1| PREDICTED: S-phase kinase-associated protein 1 [Callorhinchus milii] ref|XP_007899482.1| PREDICTED: S-phase kinase-associated protein 1 [Callorhinchus milii] (163)
Egg	comp56903_c0_seq1	ref|XP_003696261.1| PREDICTED: histone acetyltransferase type B catalytic subunit-like [Apis florea] (409)
Egg	comp83316_c1_seq1	ref|XP_001941937.1| choline dehydrogenase [Pyrenophora tritici-repentis Pt-1C-BFP] gb|EDU44656.1| choline dehydrogenase [Pyrenophora tritici-repentis Pt-1C-BFP] (585)
Egg	comp98820_c0_seq1	gb|AGS58422.1| TATA-binding protein [Cotesia vestalis] (1927)
Egg	comp72249_c0_seq1	gb|AAC31393.1| 32 kDa protein Crp32 [Cotesia rubecula] (255)
Egg	comp75518_c0_seq1	ref|XP_004925080.1| PREDICTED: uncharacterized protein LOC101741859 [Bombyx mori] (1955)
Egg	comp72031_c1_seq1	gb|EHA18523.1| hypothetical protein ASPNIDRAFT_143580 [Aspergillus niger ATCC 1015] (150)
Egg	comp51824_c0_seq1	ref|XP_002558631.1| Pc13g01870 [Penicillium rubens Wisconsin 54-1255] emb|CAP91256.1| Pc13g01870 [Penicillium rubens Wisconsin 54-1255] (202)
Egg	comp94814_c1_seq1	gb|KGO75837.1| hypothetical protein PITC_032830 [Penicillium italicum] (83)
Egg	comp51535_c0_seq1	ref|XP_011193658.1| PREDICTED: zinc finger BED domain-containing protein 6 [Bactrocera cucurbitae] (223)
Egg	comp93603_c0_seq1	ref|XP_002558923.1| Pc13g04880, partial [Penicillium rubens Wisconsin 54-1255] emb|CAP91557.1| Pc13g04880, partial [Penicillium rubens Wisconsin 54-1255] (196)
Egg	comp92154_c0_seq1	ref|XP_004929373.1| PREDICTED: uncharacterized protein LOC101742112 [Bombyx mori] (1608)
Egg	comp25281_c0_seq1	ref|XP_001321441.1| ankyrin repeat protein [Trichomonas vaginalis G3] gb|EAY09218.1| ankyrin repeat protein, putative [Trichomonas vaginalis G3] (744)
Egg	comp128589_c0_seq1	ref|XP_004925080.1| PREDICTED: uncharacterized protein LOC101741859 [Bombyx mori] (1955)
Egg	comp35355_c0_seq1	ref|XP_003400207.1| PREDICTED: GTP-binding protein CG1354-like [Bombus terrestris] (397)
Egg	comp39498_c0_seq1	gb|AEE09516.1| Ser-rich protein [Cotesia vestalis bracovirus] (198)
Egg	comp24080_c0_seq1	gb|EPQ09402.1| V-type proton ATPase subunit E 1 [Myotis brandtii] (133)
Egg	comp30272_c0_seq1	gb|AIZ46900.1| glutathione S-transferase epsilon 7 [Cnaphalocrocis medinalis] (215)
Egg	comp28470_c0_seq1	ref|XP_011056576.1| PREDICTED: protein translation factor SUI1 homolog [Acromyrmex echinatior] (209)
Egg	comp94356_c0_seq1	ref|XP_011556465.1| PREDICTED: RNA-directed DNA polymerase from mobile element jockey-like [Plutella xylostella] (854)
Egg	comp91720_c0_seq1	ref|XP_008559441.1| PREDICTED: poly [ADP-ribose] polymerase-like [Microplitis demolitor] (985)
Egg	comp76123_c0_seq1	ref|XP_003486046.1| PREDICTED: 1-phosphatidylinositol-4,5-bisphosphate phosphodiesterase gamma-1-like [Bombus impatiens] (1192)
Egg	comp46810_c0_seq1	dbj|BAM18046.1| skpA protein [Papilio xuthus] (162)
Egg	comp73242_c0_seq1	gb|ACE75268.1| conserved hypothetical protein [Glyptapanteles flavicoxis] (387)
Egg	comp54159_c0_seq1	ref|XP_003704914.1| PREDICTED: probable ATP-dependent RNA helicase DDX10 [Megachile rotundata] (786)
Egg	comp76916_c0_seq1	gb|ACE75402.1| reverse transcriptase-like protein [Glyptapanteles indiensis] (285)
Egg	comp65310_c0_seq1	gb|KEQ61101.1| hypothetical protein M437DRAFT_67485 [Aureobasidium melanogenum CBS 110374] gb|KEQ74757.1| hypothetical protein M436DRAFT_62204 [Aureobasidium pullulans var. namibiae CBS 147.97] (135)
Egg	comp58908_c0_seq1	ref|XP_001862674.1| histone H3 type 2 [Culex quinquefasciatus] ref|XP_001862721.1| histone H3 type 2 [Culex quinquefasciatus] ref|XP_001862725.1| histone H3 type 2 [Culex quinquefasciatus] gb|EDS37366.1| histone H3 type 2 [Culex quinquefasciatus] gb|EDS37413.1| histone H3 type 2 [Culex quinquefasciatus] gb|EDS37417.1| histone H3 type 2 [Culex quinquefasciatus] (146)
Egg	comp22764_c0_seq1	ref|NP_524469.2| regulatory particle triple-A ATPase 2, isoform A [Drosophila melanogaster] ref|NP_001287493.1| regulatory particle triple-A ATPase 2, isoform B [Drosophila melanogaster] ref|XP_002032413.1| GM23527 [Drosophila sechellia] ref|XP_002104626.1| GD18337 [Drosophila simulans] sp|P48601.2|PRS4_DROME RecName: Full=26S protease regulatory subunit 4; Short=P26s4 [Drosophila melanogaster] g…
Egg	comp70346_c0_seq1	ref|XP_001304808.1| MHC_I C-terminus family protein [Trichomonas vaginalis G3] gb|EAX91878.1| MHC_I C-terminus family protein [Trichomonas vaginalis G3] (1088)
Egg	comp42051_c0_seq1	gb|AFN42302.1| hypothetical protein Csm_BAC7.8 [Cotesia sesamiae Mombasa bracovirus] (951)
Egg	comp63826_c0_seq1	ref|XP_008545423.1| PREDICTED: poly [ADP-ribose] polymerase 1-like, partial [Microplitis demolitor] (504)
Egg	comp47830_c0_seq1	emb|CAR31580.1| putative envelope protein ODV-E66-1 [Cotesia congregata] (376)
Egg	comp35333_c0_seq1	gb|AGE89782.1| defensin 2 precursor [Cotesia vestalis] gb|AGI44429.1| T-defensin-2 [Cotesia vestalis] (73)
Egg	comp21017_c0_seq1	emb|CAA91234.2| hypothetical protein [Chelonus inanitus bracovirus] (544)
Egg	comp81993_c0_seq1	sp|Q8NIN9.1|HYP1_DAVTA RecName: Full=Hydrophobin-1; AltName: Allergen=Cla h ?; Flags: Precursor [Cladosporium herbarum] emb|CAD42710.1| hydrophobin [Cladosporium herbarum] (105)
Egg	comp93942_c0_seq1	ref|XP_624014.2| PREDICTED: pre-mRNA-processing-splicing factor 8-like [Apis mellifera] ref|XP_006615504.1| PREDICTED: pre-mRNA-processing-splicing factor 8-like [Apis dorsata] (2374)
Egg	comp54316_c0_seq1	ref|XP_003489476.1| PREDICTED: serine/threonine-protein kinase NLK-like [Bombus impatiens] (436)
Egg	comp80633_c0_seq1	ref|XP_007794575.1| putative major allergen asp f 2 precursor protein [Eutypa lata UCREL1] gb|EMR66328.1| putative major allergen asp f 2 precursor protein [Eutypa lata UCREL1] (299)
Egg	comp89113_c0_seq1	ref|XP_008551134.1| PREDICTED: dihydropyrimidine dehydrogenase [NADP(+)] [Microplitis demolitor] (1018)
Egg	comp22298_c0_seq1	ref|NP_001011631.1| ecdysteroid-regulated gene E74 [Apis mellifera] dbj|BAD51404.1| E74 [Apis mellifera] (554)
Egg	comp33402_c0_seq1	ref|XP_003703741.1| PREDICTED: pleckstrin homology domain-containing family F member 2-like [Megachile rotundata] (267)
Egg	comp33995_c0_seq1	ref|XP_396685.2| PREDICTED: vacuolar protein sorting-associated protein 26B [Apis mellifera] (374)
Egg	comp133553_c0_seq1	gb|AGO14421.1| hypothetical protein CsmBAC6i18.2 [Cotesia sesamiae] (80)
Egg	comp89168_c1_seq1	emb|CAR82253.1| hypothetical protein [Cotesia congregata] (254)
Egg	comp22049_c0_seq1	ref|XP_008554121.1| PREDICTED: NADH dehydrogenase [ubiquinone] iron-sulfur protein 3, mitochondrial [Microplitis demolitor] (265)
Egg	comp73313_c0_seq1	ref|XP_003703735.1| PREDICTED: uncharacterized protein LOC100874933 [Megachile rotundata] (1105)
Egg	comp75060_c0_seq1	gb|EKG17758.1| Ribosomal protein L27e [Macrophomina phaseolina MS6] (135)
Egg	comp26795_c0_seq1	ref|XP_791911.3| PREDICTED: serine/threonine-protein phosphatase 6 regulatory ankyrin repeat subunit A-like [Strongylocentrotus purpuratus] (1706)
Egg	comp84977_c0_seq1	ref|XP_008207829.1| PREDICTED: putative N-acetylglucosamine-6-phosphate deacetylase [Nasonia vitripennis] (409)
Egg	comp54282_c0_seq1	gb|KDH92245.1| hypothetical protein AE68_05537, partial [Klebsiella pneumoniae CHS 12] gb|KDH92445.1| hypothetical protein AE68_05536, partial [Klebsiella pneumoniae CHS 12] (225)
Egg	comp95471_c1_seq1	ref|XP_005815594.1| PREDICTED: zinc finger protein 16-like [Xiphophorus maculatus] (664)
Egg	comp20186_c0_seq1	gb|ABK56987.1| FL(2)D protein, putative [Glyptapanteles indiensis] (499)
Egg	comp81316_c0_seq1	ref|XP_003704027.1| PREDICTED: splicing factor 3B subunit 1-like [Megachile rotundata] (1316)
Egg	comp22881_c0_seq1	ref|XP_003488818.1| PREDICTED: U6 snRNA-associated Sm-like protein LSm4-like [Bombus impatiens] ref|XP_003697713.1| PREDICTED: U6 snRNA-associated Sm-like protein LSm4-like [Apis florea] (139)
Egg	comp71531_c0_seq1	ref|XP_003392882.1| PREDICTED: exocyst complex component 1-like [Bombus terrestris] (859)
Egg	comp72418_c0_seq1	ref|XP_008545423.1| PREDICTED: poly [ADP-ribose] polymerase 1-like, partial [Microplitis demolitor] (504)
Egg	comp20476_c0_seq1	ref|XP_005471583.1| PREDICTED: zinc finger protein 135-like [Oreochromis niloticus] (524)
Egg	comp99147_c0_seq1	ref|XP_008215744.1| PREDICTED: nitric oxide synthase-interacting protein homolog [Nasonia vitripennis] ref|XP_008215752.1| PREDICTED: nitric oxide synthase-interacting protein homolog [Nasonia vitripennis] (291)
Egg	comp36641_c0_seq1	ref|XP_003489666.1| PREDICTED: regulation of nuclear pre-mRNA domain-containing protein 1B-like [Bombus impatiens] (338)
Egg	comp87227_c0_seq1	emb|CAR31587.1| HzNVORF128-like protein [Cotesia congregata] emb|CAR82251.1| HzNVORF128-like protein [Cotesia congregata] (489)
Egg	comp38246_c0_seq1	ref|WP_029919247.1| hypothetical protein [Nevskia soli] (165)
Egg	comp67023_c0_seq1	gb|EGI61082.1| G kinase-anchoring protein 1 [Acromyrmex echinatior] (302)
Egg	comp79886_c0_seq1	gb|KIW47163.1| hypothetical protein PV06_02760 [Exophiala oligosperma] (140)
Egg	comp28797_c0_seq1	dbj|BAM17689.1| ribosomal protein L8 [Papilio xuthus] dbj|BAM18912.1| ribosomal protein L8 [Papilio polytes] (257)
Egg	comp22314_c0_seq1	ref|YP_003734707.1| NADH dehydrogenase subunit 4 [Cotesia vestalis] gb|ACH71091.1| NADH dehydrogenase subunit 4 [Cotesia vestalis] (454)
Egg	comp21490_c0_seq1	gb|AGI44427.1| TSVP-GGCT [Cotesia vestalis] (185)
Egg	comp83020_c0_seq1	gb|ACE75391.1| cation-transporting ATPase [Glyptapanteles indiensis] (1444)
Egg	comp69193_c0_seq1	gb|ABK56988.1| Trans-2-enoyl-CoA reductase, putative [Glyptapanteles indiensis] (368)
Egg	comp82063_c0_seq1	ref|XP_008556949.1| PREDICTED: very-long-chain (3R)-3-hydroxyacyl-[acyl-carrier protein] dehydratase [Microplitis demolitor] gb|EZA44665.1| Protein tyrosine phosphatase-like protein ptplad1 [Microplitis demolitor] (430)
Egg	comp60728_c0_seq1	ref|XP_001657222.1| calcium-activated potassium channel alpha chain [Aedes aegypti] gb|EAT44931.1| AAEL003765-PA, partial [Aedes aegypti] (866)
Egg	comp49398_c0_seq1	gb|EKG17306.1| Ribosomal protein L13 eukaryotic/archaeal [Macrophomina phaseolina MS6] (202)
Egg	comp72700_c0_seq1	emb|CAR82261.1| HzNVORF140-like protein [Cotesia congregata] (330)
Egg	comp24438_c0_seq1	gb|ACE75178.1| conserved hypothetical protein [Glyptapanteles flavicoxis] (377)
Egg	comp50992_c0_seq1	emb|CAR31577.1| putative envelope protein ODV-E56-1 protein [Cotesia congregata] emb|CAR82254.1| putative viral envelope protein ODV-E56 [Cotesia congregata] (472)
Egg	comp58405_c0_seq1	ref|XP_011054727.1| PREDICTED: uncharacterized protein LOC105146274 [Acromyrmex echinatior] (1224)
Egg	comp49143_c0_seq1	ref|XP_003740572.1| PREDICTED: zinc finger MYM-type protein 1-like [Metaseiulus occidentalis] (603)
Egg	comp56628_c0_seq1	ref|XP_003725347.1| PREDICTED: uncharacterized protein LOC100891281 [Strongylocentrotus purpuratus] (192)
Egg	comp55516_c0_seq1	gb|EGI65418.1| Putative ATP-dependent RNA helicase DDX10 [Acromyrmex echinatior] (795)
Egg	comp95445_c0_seq1	ref|XP_004534298.1| PREDICTED: V-type proton ATPase 116 kDa subunit a isoform 1-like [Ceratitis capitata] (833)
Egg	comp48020_c0_seq1	ref|XP_002563507.1| Pc20g10130 [Penicillium rubens Wisconsin 54-1255] emb|CAP86342.1| Pc20g10130 [Penicillium rubens Wisconsin 54-1255] (95)
Egg	comp31000_c0_seq1	ref|XP_008548156.1| PREDICTED: glucose dehydrogenase [FAD, quinone] [Microplitis demolitor] gb|EZA45340.1| glucose dehydrogenase acceptor-like protein-11 [Microplitis demolitor] (632)
Egg	comp21836_c0_seq1	ref|XP_008560433.1| PREDICTED: NADH dehydrogenase [ubiquinone] 1 beta subcomplex subunit 8, mitochondrial [Microplitis demolitor] (179)
Egg	comp45350_c0_seq1	ref|XP_001600480.2| PREDICTED: probable Rho GTPase-activating protein CG5521 isoform X2 [Nasonia vitripennis] (1877)
Egg	comp31147_c0_seq1	ref|XP_011065749.1| PREDICTED: collagen alpha-1(XVIII) chain [Acromyrmex echinatior] (1167)
Egg	comp51677_c0_seq1	emb|CAP30519.2| Protein CBR-CYP-35C1 [Caenorhabditis briggsae] (801)
Egg	comp24791_c0_seq1	ref|XP_002738809.1| PREDICTED: uncharacterized protein LOC100367476 [Saccoglossus kowalevskii] (396)
Egg	comp88600_c0_seq1	sp|P40108.2|ALDH_DAVTA RecName: Full=Aldehyde dehydrogenase; Short=ALDDH; Short=ALDH; AltName: Full=Allergen Cla h 3; AltName: Full=Allergen Cla h III; AltName: Allergen=Cla h 10 [Cladosporium herbarum] emb|CAA55072.2| aldehyde dehydrogenase, allergen Cla h 10 [Cladosporium herbarum] (496)
Egg	comp77745_c0_seq1	ref|XP_008023859.1| hypothetical protein SETTUDRAFT_168344 [Setosphaeria turcica Et28A] gb|EOA88439.1| hypothetical protein SETTUDRAFT_168344 [Setosphaeria turcica Et28A] (363)
Egg	comp22465_c0_seq1	ref|XP_008545677.1| PREDICTED: isocitrate dehydrogenase [NAD] subunit beta, mitochondrial [Microplitis demolitor] (374)
Egg	comp90879_c0_seq1	gb|ACE75301.1| phospholipase B-like protein [Glyptapanteles indiensis] (413)
Egg	comp65538_c0_seq1	gb|EFA07589.1| hypothetical protein TcasGA2_TC030048, partial [Tribolium castaneum] (65)
Egg	comp22843_c0_seq1	gb|KFO95013.1| hypothetical protein N300_00111, partial [Calypte anna] (77)
Egg	comp49426_c0_seq1	emb|CAM34497.1| putative tetratricopeptide repeat domain 11 protein [Cotesia congregata] (150)
Egg	comp30473_c0_seq1	ref|XP_007715304.1| hypothetical protein COCCADRAFT_104048 [Bipolaris zeicola 26-R-13] gb|EUC30414.1| hypothetical protein COCCADRAFT_104048 [Bipolaris zeicola 26-R-13] gb|EUN23797.1| hypothetical protein COCVIDRAFT_107830 [Bipolaris victoriae FI3] (79)
Egg	comp91494_c1_seq1	ref|XP_007918489.1| putative sodium phosphate protein [Togninia minima UCRPA7] gb|EON96719.1| putative sodium phosphate protein [Togninia minima UCRPA7] (445)
Egg	comp63685_c0_seq1	gb|AJN91158.1| cytochrome P450 monooxygenase CYP314A1, partial [Cnaphalocrocis medinalis] (470)
Egg	comp132201_c0_seq1	gb|ACE75360.1| ariadne [Glyptapanteles indiensis] (499)
Egg	comp22031_c0_seq1	gb|AJN91186.1| cytochrome P450 monooxygenase CYP4G111 [Cnaphalocrocis medinalis] (559)
Egg	comp26377_c0_seq1	ref|XP_003425568.2| PREDICTED: ryanodine receptor 44F isoform X2 [Nasonia vitripennis] (5099)
Egg	comp24353_c0_seq1	ref|XP_003485796.1| PREDICTED: hypothetical protein LOC100749313 [Bombus impatiens] (482)
Egg	comp78684_c0_seq1	ref|XP_008031535.1| hypothetical protein SETTUDRAFT_166386 [Setosphaeria turcica Et28A] gb|EOA80963.1| hypothetical protein SETTUDRAFT_166386 [Setosphaeria turcica Et28A] (106)
Egg	comp92805_c0_seq1	ref|XP_003400696.1| PREDICTED: thyroid receptor-interacting protein 6-like [Bombus terrestris] ref|XP_003485196.1| PREDICTED: thyroid receptor-interacting protein 6-like isoform 1 [Bombus impatiens] ref|XP_003485197.1| PREDICTED: thyroid receptor-interacting protein 6-like isoform 2 [Bombus impatiens] (541)
Egg	comp75000_c0_seq1	gb|EFA12191.1| hypothetical protein TcasGA2_TC004344 [Tribolium castaneum] (1272)
Egg	comp74291_c0_seq1	ref|XP_006621136.1| PREDICTED: probable nuclear hormone receptor HR3-like isoform X6 [Apis dorsata] (387)
Egg	comp88583_c0_seq1	ref|XP_008559108.1| PREDICTED: glycerol-3-phosphate dehydrogenase [NAD(+)], cytoplasmic-like isoform X3 [Microplitis demolitor] (358)
Egg	comp79957_c0_seq1	ref|XP_004599305.1| PREDICTED: translation initiation factor IF-2-like [Ochotona princeps] (338)
Egg	comp21821_c0_seq1	ref|YP_003734708.1| NADH dehydrogenase subunit 5 [Cotesia vestalis] gb|ACH71092.1| NADH dehydrogenase subunit 5 [Cotesia vestalis] (557)
Egg	comp22496_c0_seq1	gb|AGF34719.1| heat shock protein 90 [Cotesia vestalis] (723)
Egg	comp60292_c0_seq1	ref|XP_003490355.1| PREDICTED: DNA-binding protein K10-like [Bombus impatiens] (251)
Egg	comp21840_c0_seq1	ref|XP_008554187.1| PREDICTED: NADH dehydrogenase [ubiquinone] 1 beta subcomplex subunit 7 [Microplitis demolitor] (122)
Egg	comp128528_c0_seq1	ref|XP_011049982.1| PREDICTED: zinc finger protein 436-like [Acromyrmex echinatior] (401)
Egg	comp31145_c0_seq1	ref|NP_001020727.1| radical S-adenosyl methionine domain-containing protein 2 [Danio rerio] sp|Q5RH95.1|RSAD2_DANRE RecName: Full=Radical S-adenosyl methionine domain-containing protein 2; AltName: Full=Viperin; AltName: Full=Virus inhibitory protein, endoplasmic reticulum-associated, interferon-inducible [Danio rerio] gb|AAH96889.1| Radical S-adenosyl methionine domain containing 2 [Danio rerio]…
Egg	comp72870_c0_seq1	ref|XP_003708221.1| PREDICTED: 1-acyl-sn-glycerol-3-phosphate acyltransferase alpha-like [Megachile rotundata] (274)
Egg	comp54319_c0_seq1	ref|XP_001215520.1| acyl-CoA desaturase [Aspergillus terreus NIH2624] gb|EAU32886.1| acyl-CoA desaturase [Aspergillus terreus NIH2624] (451)
Egg	comp32353_c0_seq1	gb|AGI44427.1| TSVP-GGCT [Cotesia vestalis] (185)
Egg	comp20606_c0_seq1	ref|XP_003489666.1| PREDICTED: regulation of nuclear pre-mRNA domain-containing protein 1B-like [Bombus impatiens] (338)
Egg	comp90943_c0_seq1	gb|AGI44421.1| secreted metrix metalloproteinase 14 [Cotesia vestalis] (596)
Egg	comp83725_c0_seq1	ref|XP_008183353.1| PREDICTED: uncharacterized protein LOC100574093 [Acyrthosiphon pisum] (280)
Egg	comp35429_c0_seq1	ref|XP_971201.1| PREDICTED: mitochondrial import inner membrane translocase subunit Tim17-B-like [Tribolium castaneum] (165)
Egg	comp66793_c0_seq1	ref|XP_001994284.1| GH25170 [Drosophila grimshawi] gb|EDV95020.1| GH25170 [Drosophila grimshawi] (267)
Egg	comp21834_c0_seq1	ref|XP_008560433.1| PREDICTED: NADH dehydrogenase [ubiquinone] 1 beta subcomplex subunit 8, mitochondrial [Microplitis demolitor] (179)
Egg	comp57702_c0_seq1	ref|XP_008548402.1| PREDICTED: glucose dehydrogenase [FAD, quinone]-like [Microplitis demolitor] gb|EZA45334.1| glucose dehydrogenase acceptor-like protein-5 [Microplitis demolitor] (621)
Egg	comp96497_c0_seq1	gb|EFA00379.1| hypothetical protein TcasGA2_TC003225 [Tribolium castaneum] (455)
Egg	comp49910_c0_seq1	ref|XP_002423179.1| ubiquitin-protein ligase BRE1, putative [Pediculus humanus corporis] gb|EEB10441.1| ubiquitin-protein ligase BRE1, putative [Pediculus humanus corporis] (813)
Egg	comp21564_c0_seq1	ref|XP_006693169.1| hypothetical protein CTHT_0027110 [Chaetomium thermophilum var. thermophilum DSM 1495] gb|EGS20873.1| hypothetical protein CTHT_0027110 [Chaetomium thermophilum var. thermophilum DSM 1495] (168)
Egg	comp45717_c0_seq1	gb|ACE75301.1| phospholipase B-like protein [Glyptapanteles indiensis] (413)
Egg	comp8987_c0_seq1	ref|XP_006614496.1| PREDICTED: uncharacterized protein DDB_G0271670-like, partial [Apis dorsata] (412)
Egg	comp90851_c0_seq1	ref|XP_008557401.1| PREDICTED: glycogen [starch] synthase-like [Microplitis demolitor] ref|XP_008557403.1| PREDICTED: glycogen [starch] synthase-like [Microplitis demolitor] (692)
Egg	comp29032_c0_seq1	ref|XP_008548881.1| PREDICTED: succinate dehydrogenase [ubiquinone] iron-sulfur subunit, mitochondrial-like [Microplitis demolitor] (282)
Egg	comp74435_c0_seq1	ref|XP_008549849.1| PREDICTED: tRNA-dihydrouridine(20) synthase [NAD(P)+]-like [Microplitis demolitor] (462)
Egg	comp12962_c0_seq1	gb|ABK56989.1| oxidored-nitro domain-like protein [Glyptapanteles indiensis] (239)
Egg	comp32760_c0_seq1	gb|ACJ50158.1| transposase [Glyptapanteles indiensis] (770)
Egg	comp36748_c0_seq1	ref|XP_007724251.1| large subunit ribosomal protein L29e [Capronia coronata CBS 617.96] gb|EXJ88245.1| large subunit ribosomal protein L29e [Capronia coronata CBS 617.96] (121)
Egg	comp92124_c0_seq1	gb|KDR10419.1| Serine/threonine-protein kinase tousled-like 2 [Zootermopsis nevadensis] (760)
Egg	comp129939_c0_seq1	ref|XP_008025619.1| hypothetical protein SETTUDRAFT_87572 [Setosphaeria turcica Et28A] gb|EOA87132.1| hypothetical protein SETTUDRAFT_87572 [Setosphaeria turcica Et28A] (66)
Egg	comp31123_c0_seq1	ref|XP_003856539.1| hypothetical protein MYCGRDRAFT_102725 [Zymoseptoria tritici IPO323] gb|EGP91515.1| hypothetical protein MYCGRDRAFT_102725 [Zymoseptoria tritici IPO323] (234)
Egg	comp87048_c0_seq1	ref|XP_004925080.1| PREDICTED: uncharacterized protein LOC101741859 [Bombyx mori] (1955)
Egg	comp46946_c0_seq1	ref|XP_002562360.1| Pc18g05330 [Penicillium rubens Wisconsin 54-1255] emb|CAP94757.1| Pc18g05330 [Penicillium rubens Wisconsin 54-1255] (443)
Egg	comp65508_c0_seq1	ref|XP_002568535.1| Pc21g15250 [Penicillium rubens Wisconsin 54-1255] emb|CAP96422.1| Pc21g15250 [Penicillium rubens Wisconsin 54-1255] (574)
Egg	comp99255_c0_seq1	emb|CAB99192.1| endonuclease/reverse transcriptase [Drosophila melanogaster] (989)
Egg	comp39475_c0_seq1	ref|XP_003737404.1| PREDICTED: uncharacterized protein LOC100907913 [Metaseiulus occidentalis] ref|XP_003737457.1| PREDICTED: uncharacterized protein LOC100905361 [Metaseiulus occidentalis] ref|XP_003737951.1| PREDICTED: uncharacterized protein LOC100900662 [Metaseiulus occidentalis] ref|XP_003740986.1| PREDICTED: uncharacterized protein LOC100903404 [Metaseiulus occidentalis] ref|XP_003745123.1|…
Egg	comp22916_c0_seq1	gb|AIZ46900.1| glutathione S-transferase epsilon 7 [Cnaphalocrocis medinalis] (215)
Egg	comp8270_c0_seq1	ref|NP_001011568.1| hyperpolarization-activated ion channel [Apis mellifera] gb|AAU85298.1| hyperpolarization-activated ion channel variant T [Apis mellifera] (288)
Egg	comp62880_c0_seq1	gb|ABK63312.1| hypothetical protein [Cotesia plutellae polydnavirus] gb|ADK47102.1| EP1-like protein [Cotesia vestalis bracovirus] (263)
Egg	comp97453_c0_seq1	gb|EGI61503.1| Putative RNA-binding protein 16 [Acromyrmex echinatior] (1586)
Egg	comp53717_c0_seq1	ref|XP_006612072.1| PREDICTED: protein jagunal-like isoform X1 [Apis dorsata] (192)
Egg	comp83312_c0_seq1	ref|XP_003849212.1| phosphate-repressible phosphate permease [Zymoseptoria tritici IPO323] gb|EGP84188.1| phosphate-repressible phosphate permease [Zymoseptoria tritici IPO323] (608)
Egg	comp58632_c0_seq1	ref|XP_008546642.1| PREDICTED: NADH dehydrogenase [ubiquinone] iron-sulfur protein 5 [Microplitis demolitor] (103)
Egg	comp98130_c0_seq1	ref|XP_008545924.1| PREDICTED: putative glutamate synthase [NADPH] isoform X1 [Microplitis demolitor] (2064)
Egg	comp8425_c0_seq1	ref|XP_006620372.1| PREDICTED: neurogenic protein mastermind-like [Apis dorsata] (549)
Egg	comp65315_c0_seq1	ref|XP_008548157.1| PREDICTED: glucose dehydrogenase [FAD, quinone]-like [Microplitis demolitor] gb|EZA45341.1| glucose dehydrogenase acceptor-like protein-12 [Microplitis demolitor] (613)
Egg	comp94780_c0_seq1	ref|XP_001602058.2| PREDICTED: uncharacterized protein LOC100117953 [Nasonia vitripennis] (1006)
Egg	comp88622_c0_seq1	ref|XP_001802593.1| hypothetical protein SNOG_12371 [Phaeosphaeria nodorum SN15] gb|EAT80184.1| hypothetical protein SNOG_12371 [Phaeosphaeria nodorum SN15] (624)
Egg	comp64176_c0_seq1	gb|AEE09468.1| Duffy binding-like 1 protein [Cotesia vestalis bracovirus] (564)
Egg	comp61706_c0_seq1	ref|XP_003427122.1| PREDICTED: uncharacterized protein LOC100678920 [Nasonia vitripennis] (47)
Egg	comp28572_c0_seq1	ref|XP_001934388.1| hypothetical protein PTRG_04055 [Pyrenophora tritici-repentis Pt-1C-BFP] gb|EDU46893.1| hypothetical protein PTRG_04055 [Pyrenophora tritici-repentis Pt-1C-BFP] (68)
Egg	comp70152_c0_seq1	gb|EGI62128.1| General transcription factor IIE subunit 2 [Acromyrmex echinatior] (280)
Egg	comp24111_c0_seq1	gb|ABU50318.1| cytochrome c oxidase subunit 1 [Amiota alboguttata] (221)
Egg	comp26774_c0_seq1	emb|CAA91234.2| hypothetical protein [Chelonus inanitus bracovirus] (544)
Egg	comp34332_c0_seq1	ref|XP_008187688.1| PREDICTED: uncharacterized protein LOC103310626, partial [Acyrthosiphon pisum] (1990)
Egg	comp23104_c0_seq1	gb|EZA56984.1| Poly [ADP-ribose] polymerase [Cerapachys biroi] (986)
Egg	comp53705_c0_seq1	emb|CCD33880.1| hypothetical protein BofuT4_P062780.1 [Botrytis cinerea T4] (157)
Egg	comp74660_c0_seq1	ref|XP_007672103.1| hypothetical protein BAUCODRAFT_29300 [Baudoinia compniacensis UAMH 10762] gb|EMD00919.1| hypothetical protein BAUCODRAFT_29300 [Baudoinia compniacensis UAMH 10762] (476)
Egg	comp22175_c0_seq1	ref|XP_008551749.1| PREDICTED: NADH dehydrogenase [ubiquinone] 1 beta subcomplex subunit 10 [Microplitis demolitor] (158)
Egg	comp47352_c0_seq1	ref|XP_003702652.1| PREDICTED: uncharacterized protein LOC100874701 [Megachile rotundata] (445)
Egg	comp93696_c0_seq1	ref|XP_002135963.1| GA23237 [Drosophila pseudoobscura pseudoobscura] gb|EDY70875.1| GA23237 [Drosophila pseudoobscura pseudoobscura] (104)
Egg	comp32168_c0_seq1	ref|XP_001120253.1| PREDICTED: U1 small nuclear ribonucleoprotein C [Apis mellifera] ref|XP_003398614.1| PREDICTED: hypothetical protein LOC100646869 [Bombus terrestris] ref|XP_003485091.1| PREDICTED: hypothetical protein LOC100744638 [Bombus impatiens] ref|XP_003692985.1| PREDICTED: U1 small nuclear ribonucleoprotein C-like [Apis florea] ref|XP_003699382.1| PREDICTED: U1 small nuclear ribonucleo…
Egg	comp19781_c0_seq1	ref|XP_003699179.1| PREDICTED: programmed cell death protein 2-like [Megachile rotundata] (357)
Egg	comp82371_c0_seq1	ref|XP_003493047.1| PREDICTED: zinc transporter foi-like [Bombus impatiens] (760)
Egg	comp34361_c0_seq1	gb|EUN25023.1| hypothetical protein COCVIDRAFT_28307 [Bipolaris victoriae FI3] (416)
Egg	comp44828_c0_seq1	ref|XP_001941546.1| phosphate permease (PHO89 /Pi cotransporter PHO89) [Pyrenophora tritici-repentis Pt-1C-BFP] gb|EDU44265.1| phosphate permease (PHO89 /Pi cotransporter PHO89) [Pyrenophora tritici-repentis Pt-1C-BFP] (574)
Egg	comp36708_c0_seq1	emb|CAR31579.1| putative 19 kDa protein [Cotesia congregata] (233)
Egg	comp30592_c0_seq1	ref|XP_008552847.1| PREDICTED: poly [ADP-ribose] polymerase 1-like isoform X2 [Microplitis demolitor] (381)
Egg	comp37964_c0_seq1	ref|XP_009656366.1| hypothetical protein VDAG_02042 [Verticillium dahliae VdLs.17] gb|EGY20026.1| hypothetical protein VDAG_02042 [Verticillium dahliae VdLs.17] (222)
Egg	comp80206_c0_seq1	ref|XP_008555878.1| PREDICTED: 15-hydroxyprostaglandin dehydrogenase [NAD(+)]-like [Microplitis demolitor] (255)
Egg	comp72296_c0_seq1	ref|XP_006562270.1| PREDICTED: LIM domain transcription factor LMO4.2-like isoform X2 [Apis mellifera] (196)
Egg	comp56046_c0_seq1	ref|XP_008558493.1| PREDICTED: succinyl-CoA ligase [ADP/GDP-forming] subunit alpha, mitochondrial [Microplitis demolitor] (333)
Egg	comp70869_c0_seq1	gb|EPS32875.1| hypothetical protein PDE_07836 [Penicillium oxalicum 114-2] (157)
Egg	comp84812_c0_seq1	ref|XP_004932207.1| PREDICTED: probable RNA-binding protein 19-like [Bombyx mori] (890)
Egg	comp63405_c0_seq1	ref|XP_008548157.1| PREDICTED: glucose dehydrogenase [FAD, quinone]-like [Microplitis demolitor] gb|EZA45341.1| glucose dehydrogenase acceptor-like protein-12 [Microplitis demolitor] (613)
Egg	comp84303_c0_seq1	ref|XP_002567510.1| hypothetical protein [Penicillium rubens Wisconsin 54-1255] emb|CAP95361.1| hypothetical protein PCH_Pc21g04640 [Penicillium rubens Wisconsin 54-1255] (164)
Egg	comp83222_c0_seq1	ref|XP_624991.1| PREDICTED: E3 ubiquitin-protein ligase ZNRF2-like [Apis mellifera] (212)
Egg	comp52396_c0_seq1	gb|ACE75176.1| conserved hypothetical protein [Glyptapanteles flavicoxis] (456)
Egg	comp23512_c0_seq1	ref|XP_003394335.1| PREDICTED: hypothetical protein LOC100647805 isoform 1 [Bombus terrestris] ref|XP_003394336.1| PREDICTED: hypothetical protein LOC100647805 isoform 2 [Bombus terrestris] (98)
Egg	comp53447_c0_seq1	ref|XP_008555900.1| PREDICTED: succinyl-CoA ligase [ADP-forming] subunit beta, mitochondrial [Microplitis demolitor] (442)
Egg	comp128762_c0_seq1	emb|CEF61618.2| Hypothetical protein SRAE_0000073500 [Strongyloides ratti] (133)
Egg	comp52496_c0_seq1	ref|XP_006570620.1| PREDICTED: serine/threonine-protein kinase tricorner isoform X4 [Apis mellifera] (515)
Egg	comp88537_c0_seq1	ref|XP_002567510.1| hypothetical protein [Penicillium rubens Wisconsin 54-1255] emb|CAP95361.1| hypothetical protein PCH_Pc21g04640 [Penicillium rubens Wisconsin 54-1255] (164)
Egg	comp57342_c0_seq1	ref|XP_008202285.1| PREDICTED: protein tramtrack, alpha isoform-like [Nasonia vitripennis] (221)
Egg	comp94211_c2_seq1	gb|EKV07775.1| Alkaline serine protease [Penicillium digitatum Pd1] gb|EKV09336.1| Alkaline serine protease [Penicillium digitatum PHI26] emb|CDM33629.1| Ribosomal protein L14b/L23e [Penicillium roqueforti FM164] gb|KGO39039.1| Ribosomal protein L14b/L23e [Penicillium expansum] gb|KGO40291.1| Ribosomal protein L14b/L23e [Penicillium expansum] gb|KGO49611.1| Ribosomal protein L14b/L23e [Penicilliu…
Egg	comp49119_c0_seq1	emb|CAT00573.1| putative transcription initiation factor LEF-5 [Cotesia congregata] (136)
Egg	comp95376_c0_seq1	ref|XP_003486526.1| PREDICTED: ABC transporter G family member 22-like [Bombus impatiens] (588)
Egg	comp48941_c0_seq1	ref|XP_008182257.1| PREDICTED: uncharacterized protein LOC100568954 [Acyrthosiphon pisum] (1481)
Egg	comp84354_c0_seq1	ref|XP_003490996.1| PREDICTED: hypothetical protein LOC100742188 [Bombus impatiens] (1012)
Egg	comp72031_c0_seq1	gb|EER44057.1| 40S ribosomal protein S10b [Histoplasma capsulatum H143] gb|EGC42490.1| 40S ribosomal protein S10 [Histoplasma capsulatum H88] (198)
Egg	comp46414_c0_seq1	emb|CAR82255.1| putative alpha-amylase [Cotesia congregata] (471)
Egg	comp52342_c0_seq1	gb|AGC97435.1| glycogen phosphorylase, partial [Cotesia vestalis] (844)
Egg	comp138787_c0_seq1	ref|XP_003697447.1| PREDICTED: protein gooseberry-like [Apis florea] ref|XP_006559356.1| PREDICTED: protein gooseberry-like isoform X1 [Apis mellifera] ref|XP_006611492.1| PREDICTED: protein gooseberry-like isoform X1 [Apis dorsata] (405)
Egg	comp88418_c0_seq1	gb|ACE75446.1| conserved hypothetical protein [Glyptapanteles indiensis] (273)
Egg	comp24466_c0_seq1	ref|XP_011496960.1| PREDICTED: LOW QUALITY PROTEIN: ryanodine receptor 44F [Ceratosolen solmsi marchali] (5090)
Egg	comp60376_c0_seq1	ref|XP_011065150.1| PREDICTED: rho GTPase-activating protein 19-like isoform X2 [Acromyrmex echinatior] (657)
Egg	comp60029_c0_seq1	ref|XP_008560108.1| PREDICTED: superoxide dismutase [Mn], mitochondrial [Microplitis demolitor] (218)
Egg	comp82735_c0_seq1	gb|ABK56988.1| Trans-2-enoyl-CoA reductase, putative [Glyptapanteles indiensis] (368)
Egg	comp57624_c0_seq1	gb|ACE75136.1| hypothetical protein GFP_L7_0780 [Glyptapanteles flavicoxis] (756)
Egg	comp27835_c0_seq1	gb|AGI44428.1| T-defensin-1 [Cotesia vestalis] (123)
Egg	comp72135_c0_seq1	ref|XP_009050644.1| hypothetical protein LOTGIDRAFT_180523 [Lottia gigantea] gb|ESO98647.1| hypothetical protein LOTGIDRAFT_180523 [Lottia gigantea] (276)
Egg	comp81353_c0_seq1	ref|XP_001939279.1| alcohol dehydrogenase 1 [Pyrenophora tritici-repentis Pt-1C-BFP] gb|EDU41998.1| alcohol dehydrogenase 1 [Pyrenophora tritici-repentis Pt-1C-BFP] (384)
Egg	comp36339_c0_seq1	dbj|BAM19906.1| insulin receptor tyrosine kinase substrate, partial [Papilio xuthus] (147)
Egg	comp91298_c0_seq1	ref|XP_003402022.1| PREDICTED: sphingomyelin phosphodiesterase-like [Bombus terrestris] (599)
Egg	comp58710_c0_seq1	ref|XP_011506442.1| PREDICTED: tripartite motif-containing protein 45 isoform X1 [Ceratosolen solmsi marchali] (505)
Egg	comp28160_c0_seq1	gb|ABV60399.1| ubiquitin-conjugating enzyme E2 [Artemia franciscana] (167)
Egg	comp29044_c0_seq1	ref|XP_003398736.1| PREDICTED: LOW QUALITY PROTEIN: 26S proteasome non-ATPase regulatory subunit 2-like [Bombus terrestris] (892)
Egg	comp88754_c0_seq1	ref|WP_002651370.1| ribonuclease E [Blastopirellula marina] gb|EAQ81942.1| ribonuclease E [Blastopirellula marina DSM 3645] (548)
Egg	comp59878_c0_seq1	ref|XP_004206319.1| PREDICTED: uncharacterized protein LOC101235388 [Hydra vulgaris] (232)
Egg	comp55036_c0_seq1	dbj|BAH71747.1| ACYPI006711 [Acyrthosiphon pisum] (187)
Egg	comp22929_c0_seq1	ref|XP_008550105.1| PREDICTED: NADH dehydrogenase [ubiquinone] flavoprotein 1, mitochondrial-like [Microplitis demolitor] (469)
Egg	comp78644_c0_seq1	gb|KGO37099.1| ATPase, F1 complex beta subunit/V1 complex, C-terminal [Penicillium expansum] gb|KGO41787.1| ATPase, F1 complex beta subunit/V1 complex, C-terminal [Penicillium expansum] gb|KGO52083.1| ATPase, F1 complex beta subunit/V1 complex, C-terminal [Penicillium expansum] (519)
Egg	comp72774_c0_seq1	ref|XP_002558743.1| Pc13g03050 [Penicillium rubens Wisconsin 54-1255] emb|CAP91374.1| Pc13g03050 [Penicillium rubens Wisconsin 54-1255] (107)
Egg	comp32874_c0_seq1	ref|XP_008556949.1| PREDICTED: very-long-chain (3R)-3-hydroxyacyl-[acyl-carrier protein] dehydratase [Microplitis demolitor] gb|EZA44665.1| Protein tyrosine phosphatase-like protein ptplad1 [Microplitis demolitor] (430)
Egg	comp33874_c0_seq1	ref|XP_003693102.1| PREDICTED: LOW QUALITY PROTEIN: titin-like [Apis florea] (16174)
Egg	comp85861_c0_seq1	sp|P40108.2|ALDH_DAVTA RecName: Full=Aldehyde dehydrogenase; Short=ALDDH; Short=ALDH; AltName: Full=Allergen Cla h 3; AltName: Full=Allergen Cla h III; AltName: Allergen=Cla h 10 [Cladosporium herbarum] emb|CAA55072.2| aldehyde dehydrogenase, allergen Cla h 10 [Cladosporium herbarum] (496)
Egg	comp72620_c0_seq1	gb|AAC31393.1| 32 kDa protein Crp32 [Cotesia rubecula] (255)
Egg	comp22842_c0_seq1	ref|XP_001354294.1| GA11728 [Drosophila pseudoobscura pseudoobscura] gb|EAL31347.1| GA11728 [Drosophila pseudoobscura pseudoobscura] (256)
Egg	comp37120_c0_seq1	gb|ACE75061.1| conserved hypothetical protein [Glyptapanteles flavicoxis] (565)
Egg	comp19063_c0_seq1	ref|XP_008549726.1| PREDICTED: [Pyruvate dehydrogenase [acetyl-transferring]]-phosphatase 1, mitochondrial [Microplitis demolitor] (466)
Egg	comp78162_c0_seq1	ref|XP_008557401.1| PREDICTED: glycogen [starch] synthase-like [Microplitis demolitor] ref|XP_008557403.1| PREDICTED: glycogen [starch] synthase-like [Microplitis demolitor] (692)
Egg	comp83178_c1_seq1	ref|XP_002565768.1| Pc22g18630 [Penicillium rubens Wisconsin 54-1255] emb|CAP99151.1| Pc22g18630 [Penicillium rubens Wisconsin 54-1255] (780)
Egg	comp1324_c1_seq1	gb|EGI69669.1| Potassium voltage-gated channel protein eag [Acromyrmex echinatior] (771)
Egg	comp62731_c0_seq1	gb|EKV12192.1| hypothetical protein PDIG_45170 [Penicillium digitatum PHI26] gb|EKV20352.1| hypothetical protein PDIP_17110 [Penicillium digitatum Pd1] (196)
Egg	comp79541_c0_seq1	gb|EFB20873.1| hypothetical protein PANDA_018570 [Ailuropoda melanoleuca] (98)
Egg	comp19499_c0_seq1	ref|XP_011211584.1| PREDICTED: uncharacterized protein LOC105231785, partial [Bactrocera dorsalis] (313)
Egg	comp36842_c0_seq1	gb|ACE75156.1| sodium:neurotransmitter symporter [Glyptapanteles flavicoxis] (634)
Egg	comp48171_c0_seq1	ref|XP_008102170.1| PREDICTED: uncharacterized protein LOC103277764 [Anolis carolinensis] (630)
Egg	comp27979_c0_seq1	ref|XP_003396218.1| PREDICTED: LOW QUALITY PROTEIN: 60S ribosomal protein L10a-like [Bombus terrestris] (217)
Egg	comp71095_c0_seq1	ref|XP_008555900.1| PREDICTED: succinyl-CoA ligase [ADP-forming] subunit beta, mitochondrial [Microplitis demolitor] (442)
Egg	comp81854_c0_seq1	gb|ACE75362.1| conserved hypothetical protein [Glyptapanteles indiensis] (1050)
Egg	comp48784_c0_seq1	gb|AFN42313.1| cytochrome P450 [Cotesia sesamiae Mombasa bracovirus] (507)
Egg	comp48913_c0_seq1	ref|XP_008213862.1| PREDICTED: palmitoyltransferase ZDHHC3 isoform X2 [Nasonia vitripennis] (287)
Egg	comp87762_c0_seq1	gb|AFN42313.1| cytochrome P450 [Cotesia sesamiae Mombasa bracovirus] (507)
Egg	comp80564_c0_seq1	ref|XP_007920330.1| hypothetical protein MYCFIDRAFT_71496 [Pseudocercospora fijiensis CIRAD86] gb|EME89403.1| hypothetical protein MYCFIDRAFT_71496 [Pseudocercospora fijiensis CIRAD86] (217)
Egg	comp90057_c0_seq1	ref|XP_006842131.1| hypothetical protein AMTR_s00078p00114350 [Amborella trichopoda] gb|ERN03806.1| hypothetical protein AMTR_s00078p00114350 [Amborella trichopoda] (931)
Egg	comp44967_c0_seq1	gb|ABK63311.1| hypothetical protein [Cotesia plutellae polydnavirus] gb|AEE09455.1| conserved hypothetical protein [Cotesia vestalis bracovirus] (68)
Egg	comp77207_c0_seq1	ref|XP_004927489.1| PREDICTED: tigger transposable element-derived protein 6-like [Bombyx mori] (237)
Egg	comp22593_c0_seq1	ref|NP_476778.1| ribosomal protein S27A [Drosophila melanogaster] ref|XP_001963119.1| GF15783 [Drosophila ananassae] ref|XP_001969479.1| GG10127 [Drosophila erecta] ref|XP_001992918.1| GH13542 [Drosophila grimshawi] ref|XP_002014414.1| GL18966 [Drosophila persimilis] ref|XP_002036509.1| GM18339 [Drosophila sechellia] ref|XP_002052410.1| GJ21841 [Drosophila virilis] ref|XP_002075583.1| GK18589 [Dr…
Egg	comp73616_c0_seq1	gb|KDR16234.1| Alpha-actinin, sarcomeric [Zootermopsis nevadensis] (839)
Egg	comp73280_c0_seq1	ref|XP_011558439.1| PREDICTED: uncharacterized protein LOC105389074 [Plutella xylostella] (281)
Egg	comp96063_c0_seq1	ref|XP_002136021.1| GA22543 [Drosophila pseudoobscura pseudoobscura] gb|EDY70957.1| GA22543 [Drosophila pseudoobscura pseudoobscura] (104)
Egg	comp87582_c0_seq1	ref|XP_006621147.1| PREDICTED: LOW QUALITY PROTEIN: maternal protein pumilio-like [Apis dorsata] (1015)
Egg	comp94297_c0_seq1	ref|XP_006617996.1| PREDICTED: uncharacterized protein LOC102681032 [Apis dorsata] (1197)
Egg	comp22526_c0_seq1	gb|AGF34719.1| heat shock protein 90 [Cotesia vestalis] (723)
Egg	comp26657_c0_seq1	ref|XP_008485064.1| PREDICTED: RNA-directed DNA polymerase from mobile element jockey-like [Diaphorina citri] ref|XP_008485065.1| PREDICTED: RNA-directed DNA polymerase from mobile element jockey-like [Diaphorina citri] (471)
Egg	comp63116_c0_seq1	ref|XP_008552766.1| PREDICTED: probable isocitrate dehydrogenase [NAD] subunit alpha, mitochondrial [Microplitis demolitor] (359)
Egg	comp71599_c0_seq1	gb|ELU14642.1| hypothetical protein CAPTEDRAFT_135345 [Capitella teleta] (462)
Egg	comp93603_c1_seq1	ref|XP_002558923.1| Pc13g04880, partial [Penicillium rubens Wisconsin 54-1255] emb|CAP91557.1| Pc13g04880, partial [Penicillium rubens Wisconsin 54-1255] (196)
Egg	comp88772_c0_seq1	ref|XP_004922057.1| PREDICTED: uncharacterized protein LOC101744346 [Bombyx mori] (646)
Egg	comp81181_c0_seq1	ref|XP_008547098.1| PREDICTED: succinate dehydrogenase [ubiquinone] flavoprotein subunit, mitochondrial [Microplitis demolitor] (659)
Egg	comp83126_c0_seq1	gb|KDR12102.1| Synaptotagmin 1, partial [Zootermopsis nevadensis] (305)
Egg	comp83948_c1_seq1	ref|XP_003400209.1| PREDICTED: endoplasmic reticulum resident protein 44-like isoform 1 [Bombus terrestris] (412)
Egg	comp23235_c0_seq1	gb|AEO27860.1| odorant-binding protein 10 [Microplitis mediator] (139)
Egg	comp64694_c0_seq1	ref|XP_001604196.3| PREDICTED: uncharacterized protein LOC100120566 isoform X1 [Nasonia vitripennis] (749)
Egg	comp134950_c0_seq1	ref|YP_009116648.1| FEN-1 [Tipula oleracea nudivirus] gb|AJD20061.1| FEN-1 [Tipula oleracea nudivirus] (479)
Egg	comp96638_c0_seq1	ref|XP_009026278.1| hypothetical protein HELRODRAFT_102505 [Helobdella robusta] gb|ESN95719.1| hypothetical protein HELRODRAFT_102505 [Helobdella robusta] (1174)
Egg	comp67468_c0_seq1	ref|XP_008420581.1| PREDICTED: zinc finger protein 883-like [Poecilia reticulata] (673)
Egg	comp20632_c0_seq1	ref|YP_003734711.1| NADH dehydrogenase subunit 3 [Cotesia vestalis] gb|ACH71095.1| NADH dehydrogenase subunit 3 [Cotesia vestalis] (117)
Egg	comp47844_c0_seq1	ref|XP_001939279.1| alcohol dehydrogenase 1 [Pyrenophora tritici-repentis Pt-1C-BFP] gb|EDU41998.1| alcohol dehydrogenase 1 [Pyrenophora tritici-repentis Pt-1C-BFP] (384)
Egg	comp72546_c0_seq1	ref|XP_002425386.1| orphan nuclear receptor nr6a1, putative [Pediculus humanus corporis] gb|EEB12648.1| orphan nuclear receptor nr6a1, putative [Pediculus humanus corporis] (778)
Egg	comp39446_c0_seq1	ref|XP_006617784.1| PREDICTED: longitudinals lacking protein, isoforms A/B/D/L-like [Apis dorsata] (87)
Egg	comp64025_c0_seq1	ref|XP_011056450.1| PREDICTED: probable tRNA(His) guanylyltransferase isoform X2 [Acromyrmex echinatior] (347)
Egg	comp54248_c0_seq1	gb|EME45798.1| hypothetical protein DOTSEDRAFT_71474 [Dothistroma septosporum NZE10] (134)
Egg	comp30985_c0_seq1	ref|NP_524469.2| regulatory particle triple-A ATPase 2, isoform A [Drosophila melanogaster] ref|NP_001287493.1| regulatory particle triple-A ATPase 2, isoform B [Drosophila melanogaster] ref|XP_002032413.1| GM23527 [Drosophila sechellia] ref|XP_002104626.1| GD18337 [Drosophila simulans] sp|P48601.2|PRS4_DROME RecName: Full=26S protease regulatory subunit 4; Short=P26s4 [Drosophila melanogaster] g…
Egg	comp89475_c0_seq1	emb|CAR31573.1| putative RNA polymerase subunit p47 [Cotesia congregata] (359)
Egg	comp22494_c0_seq1	ref|NP_001011631.1| ecdysteroid-regulated gene E74 [Apis mellifera] dbj|BAD51404.1| E74 [Apis mellifera] (554)
Egg	comp66041_c0_seq1	ref|XP_003689654.1| PREDICTED: T-complex protein 1 subunit alpha-like [Apis florea] (557)
Egg	comp72367_c0_seq1	ref|XP_002559519.1| Pc13g11000 [Penicillium rubens Wisconsin 54-1255] emb|CAP92169.1| Pc13g11000 [Penicillium rubens Wisconsin 54-1255] (217)
Egg	comp21667_c0_seq1	ref|XP_008553135.1| PREDICTED: NADH dehydrogenase [ubiquinone] 1 beta subcomplex subunit 2, mitochondrial-like [Microplitis demolitor] (98)
Egg	comp47754_c0_seq1	gb|ACE75378.1| hypothetical protein GIP_L5_0180 [Glyptapanteles indiensis] (314)
Egg	comp91350_c0_seq1	ref|XP_008553796.1| PREDICTED: glucose dehydrogenase [FAD, quinone]-like isoform X1 [Microplitis demolitor] gb|EZA44789.1| glucose dehydrogenase acceptor-like protein-1 [Microplitis demolitor] (592)
Egg	comp77594_c0_seq1	gb|ACE75181.1| ATP-dependent RNA helicase [Glyptapanteles flavicoxis] (796)
Egg	comp91842_c0_seq1	gb|AIZ46898.1| glutathione S-transferase delta 3 [Cnaphalocrocis medinalis] (226)
Egg	comp86514_c0_seq1	ref|XP_002560855.1| Pc16g05080 [Penicillium rubens Wisconsin 54-1255] emb|CAP93178.1| Pc16g05080 [Penicillium rubens Wisconsin 54-1255] (448)
Egg	comp69808_c0_seq1	ref|XP_011068694.1| PREDICTED: LOW QUALITY PROTEIN: cytoplasmic polyadenylation element-binding protein 2 [Acromyrmex echinatior] (727)
Egg	comp29816_c0_seq1	ref|XP_003698920.1| PREDICTED: uncharacterized protein LOC100865969 [Apis florea] (116)
Egg	comp21486_c0_seq1	emb|CAR31581.1| putative envelope protein ODV-E66-2 [Cotesia congregata] (281)
Egg	comp90173_c0_seq1	ref|XP_009174314.1| hypothetical protein T265_09852 [Opisthorchis viverrini] gb|KER21934.1| hypothetical protein T265_09852 [Opisthorchis viverrini] (394)
Egg	comp58656_c0_seq1	gb|ABK63338.1| protein tyrosine phosphatase [Cotesia plutellae polydnavirus] (330)
Egg	comp22411_c0_seq1	ref|XP_001600065.1| PREDICTED: transmembrane protein 258 [Nasonia vitripennis] ref|XP_008210828.1| PREDICTED: transmembrane protein 258 [Nasonia vitripennis] (81)
Egg	comp54497_c0_seq1	ref|XP_008021236.1| hypothetical protein SETTUDRAFT_25125 [Setosphaeria turcica Et28A] gb|EOA91028.1| hypothetical protein SETTUDRAFT_25125 [Setosphaeria turcica Et28A] (108)
Egg	comp4173_c0_seq1	ref|XP_007708291.1| hypothetical protein COCCADRAFT_85592 [Bipolaris zeicola 26-R-13] gb|EUC37405.1| hypothetical protein COCCADRAFT_85592 [Bipolaris zeicola 26-R-13] gb|EUN28894.1| hypothetical protein COCVIDRAFT_14499 [Bipolaris victoriae FI3] (591)
Egg	comp52689_c0_seq1	ref|XP_011501937.1| PREDICTED: insulin-like [Ceratosolen solmsi marchali] (115)
Egg	comp94244_c0_seq1	ref|XP_003484617.1| PREDICTED: hypothetical protein LOC100747428 [Bombus impatiens] (366)
Egg	comp128909_c0_seq1	ref|XP_003701340.1| PREDICTED: membrane metallo-endopeptidase-like 1-like [Megachile rotundata] (765)
Egg	comp82324_c0_seq1	gb|EFX82983.1| hypothetical protein DAPPUDRAFT_223537 [Daphnia pulex] (180)
Egg	comp42626_c0_seq1	ref|XP_003494828.1| PREDICTED: LOW QUALITY PROTEIN: WW domain-binding protein 11-like [Bombus impatiens] (348)
Egg	comp52122_c0_seq1	ref|XP_003703840.1| PREDICTED: protein Mo25-like [Megachile rotundata] (367)
Egg	comp78111_c0_seq1	gb|ACE75176.1| conserved hypothetical protein [Glyptapanteles flavicoxis] (456)
Egg	comp27091_c0_seq1	gb|AEE09566.1| conserved hypothetical protein [Cotesia vestalis bracovirus] (131)
Egg	comp38802_c0_seq1	ref|XP_009958821.1| PREDICTED: AN1-type zinc finger protein 6-like [Leptosomus discolor] (178)
Egg	comp70257_c0_seq1	ref|XP_003691001.1| PREDICTED: uncharacterized protein LOC100865420 [Apis florea] (243)
Egg	comp24771_c0_seq1	ref|XP_009050644.1| hypothetical protein LOTGIDRAFT_180523 [Lottia gigantea] gb|ESO98647.1| hypothetical protein LOTGIDRAFT_180523 [Lottia gigantea] (276)
Egg	comp21552_c0_seq1	emb|CAM34507.1| putative heat shock protein 90 [Cotesia congregata] (183)
Egg	comp21991_c0_seq1	gb|AHY22512.1| elongation factor-1 alpha, partial [Dastarcus helophoroides] (142)
Egg	comp86607_c0_seq1	gb|ACE75177.1| snRNA-activating complex-like protein [Glyptapanteles flavicoxis] (394)
Egg	comp61039_c0_seq1	gb|ACK57262.1| CG8019-like protein, partial [Drosophila affinis] (324)
Egg	comp32733_c0_seq1	ref|XP_008551680.1| PREDICTED: succinyl-CoA ligase [GDP-forming] subunit beta, mitochondrial [Microplitis demolitor] (424)
Egg	comp94405_c1_seq1	dbj|BAK06801.1| predicted protein [Hordeum vulgare subsp. vulgare] (579)
Egg	comp77377_c0_seq1	gb|KIW55386.1| 60S ribosomal protein L37a [Exophiala xenobiotica] (92)
Egg	comp68016_c0_seq1	gb|KDR13011.1| Rab11 family-interacting protein 1 [Zootermopsis nevadensis] (512)
Egg	comp74599_c0_seq1	ref|XP_003699742.1| PREDICTED: potassium voltage-gated channel protein Shab-like [Megachile rotundata] (674)
Egg	comp23668_c0_seq1	ref|XP_007694712.1| hypothetical protein COCSADRAFT_105805 [Bipolaris sorokiniana ND90Pr] gb|EMD69370.1| hypothetical protein COCSADRAFT_105805 [Bipolaris sorokiniana ND90Pr] (352)
Egg	comp7477_c0_seq1	ref|XP_001640948.1| predicted protein [Nematostella vectensis] gb|EDO48885.1| predicted protein [Nematostella vectensis] (217)
Egg	comp62522_c0_seq1	ref|XP_008551512.1| PREDICTED: phosphoenolpyruvate carboxykinase [GTP]-like [Microplitis demolitor] (728)
Egg	comp78400_c0_seq1	ref|XP_001800835.1| hypothetical protein SNOG_10569 [Phaeosphaeria nodorum SN15] gb|EAT81963.1| hypothetical protein SNOG_10569 [Phaeosphaeria nodorum SN15] (57)
Egg	comp67615_c0_seq1	ref|XP_006614681.1| PREDICTED: AP-1 complex subunit sigma-2-like isoform X3 [Apis dorsata] ref|XP_008204919.1| PREDICTED: AP-1 complex subunit sigma-2 isoform X2 [Nasonia vitripennis] ref|XP_008550466.1| PREDICTED: AP-1 complex subunit sigma-2 isoform X1 [Microplitis demolitor] gb|EZA60155.1| AP-1 complex subunit sigma-2 [Cerapachys biroi] (157)
Egg	comp63678_c0_seq1	emb|CAR82260.1| putative per os infectivity factor P74 [Cotesia congregata] emb|CAR31575.1| putative per os infectivity factor p74 [Cotesia congregata] (644)
Egg	comp30742_c0_seq1	ref|XP_010136843.1| PREDICTED: cysteine-rich protein 1 [Buceros rhinoceros silvestris] (84)
Egg	comp30642_c0_seq1	gb|EGI61082.1| G kinase-anchoring protein 1 [Acromyrmex echinatior] (302)
Egg	comp53139_c0_seq1	ref|XP_002038299.1| GM10701 [Drosophila sechellia] gb|EDW54836.1| GM10701 [Drosophila sechellia] (1415)
Egg	comp93813_c0_seq1	ref|XP_008205232.1| PREDICTED: ankyrin repeat and FYVE domain-containing protein 1 [Nasonia vitripennis] (1128)
Egg	comp20973_c0_seq1	emb|CAR31580.1| putative envelope protein ODV-E66-1 [Cotesia congregata] (376)
Egg	comp80848_c0_seq1	gb|AIU56857.1| sensory neuron membrane protein 1 [Microplitis mediator] (525)
Egg	comp71908_c0_seq1	ref|XP_003245328.1| PREDICTED: uncharacterized protein LOC100571585 isoform X1 [Acyrthosiphon pisum] (621)
Egg	comp69491_c0_seq1	ref|XP_003398845.1| PREDICTED: presequence protease, mitochondrial-like [Bombus terrestris] (1019)
Egg	comp81443_c0_seq1	ref|XP_008193823.1| PREDICTED: protein C-ets-2 [Tribolium castaneum] (117)
Egg	comp64310_c0_seq1	ref|XP_392114.1| PREDICTED: myophilin [Apis mellifera] ref|XP_006615454.1| PREDICTED: myophilin-like [Apis dorsata] (188)
Egg	comp27267_c0_seq1	ref|XP_004929290.1| PREDICTED: uncharacterized protein LOC101741636 [Bombyx mori] (346)
Egg	comp28828_c0_seq1	gb|AAC31393.1| 32 kDa protein Crp32 [Cotesia rubecula] (255)
Egg	comp90823_c0_seq1	gb|KEZ41592.1| hypothetical protein SAPIO_CDS7768 [Scedosporium apiospermum] (283)
Egg	comp65859_c0_seq1	ref|XP_008554207.1| PREDICTED: glutamine--fructose-6-phosphate aminotransferase [isomerizing] 2 isoform X3 [Microplitis demolitor] (676)
Egg	comp76281_c0_seq1	ref|XP_003693102.1| PREDICTED: LOW QUALITY PROTEIN: titin-like [Apis florea] (16174)
Egg	comp78247_c0_seq1	gb|KFM82783.1| 60S ribosomal protein L8, partial [Stegodyphus mimosarum] (258)
Egg	comp24500_c0_seq1	ref|XP_001605455.1| PREDICTED: thioredoxin-like protein 4A [Nasonia vitripennis] (142)
Egg	comp21567_c0_seq1	ref|XP_008543326.1| PREDICTED: NADH dehydrogenase [ubiquinone] flavoprotein 2, mitochondrial [Microplitis demolitor] (243)
Egg	comp30452_c0_seq1	ref|XP_003301266.1| hypothetical protein PTT_12722 [Pyrenophora teres f. teres 0-1] gb|EFQ90640.1| hypothetical protein PTT_12722 [Pyrenophora teres f. teres 0-1] (1075)
Egg	comp24058_c0_seq1	ref|XP_007899481.1| PREDICTED: S-phase kinase-associated protein 1 [Callorhinchus milii] ref|XP_007899482.1| PREDICTED: S-phase kinase-associated protein 1 [Callorhinchus milii] (163)
Egg	comp22517_c0_seq1	gb|KJA18763.1| hypothetical protein HYPSUDRAFT_44930 [Hypholoma sublateritium FD-334 SS-4] (182)
Egg	comp21997_c0_seq1	ref|XP_008554121.1| PREDICTED: NADH dehydrogenase [ubiquinone] iron-sulfur protein 3, mitochondrial [Microplitis demolitor] (265)
Egg	comp40289_c0_seq1	ref|XP_394004.2| PREDICTED: retinal rod rhodopsin-sensitive cGMP 3',5'-cyclic phosphodiesterase subunit delta isoform X2 [Apis mellifera] ref|XP_003695003.1| PREDICTED: retinal rod rhodopsin-sensitive cGMP 3',5'-cyclic phosphodiesterase subunit delta-like [Apis florea] (147)
Egg	comp129715_c0_seq1	ref|XP_008560193.1| PREDICTED: glutamate [NMDA] receptor subunit 1 isoform X2 [Microplitis demolitor] (957)
Egg	comp6314_c0_seq1	ref|XP_008205878.1| PREDICTED: uncharacterized protein LOC103316058 isoform X1 [Nasonia vitripennis] (736)
Egg	comp45051_c0_seq1	ref|XP_011502683.1| PREDICTED: paired box pox-meso protein-like, partial [Ceratosolen solmsi marchali] (411)
Egg	comp97069_c0_seq1	ref|XP_006818134.1| PREDICTED: uncharacterized protein LOC100371622 [Saccoglossus kowalevskii] (154)
Egg	comp94405_c0_seq1	dbj|BAK06801.1| predicted protein [Hordeum vulgare subsp. vulgare] (579)
Egg	comp97691_c0_seq1	ref|XP_011409335.1| PREDICTED: uncharacterized protein LOC105316215 [Amphimedon queenslandica] (157)
Egg	comp19584_c0_seq1	gb|AFN42313.1| cytochrome P450 [Cotesia sesamiae Mombasa bracovirus] (507)
Egg	comp58981_c0_seq1	ref|XP_392114.1| PREDICTED: myophilin [Apis mellifera] ref|XP_006615454.1| PREDICTED: myophilin-like [Apis dorsata] (188)
Egg	comp42671_c0_seq1	gb|ACE75327.1| conserved hypothetical protein [Glyptapanteles indiensis] (830)
Egg	comp33304_c0_seq1	ref|XP_008559103.1| PREDICTED: glycerol-3-phosphate dehydrogenase [NAD(+)], cytoplasmic-like [Microplitis demolitor] (349)
Egg	comp71621_c0_seq1	ref|XP_002565925.1| Pc22g20250 [Penicillium rubens Wisconsin 54-1255] emb|CAP99313.1| Pc22g20250 [Penicillium rubens Wisconsin 54-1255] (109)
Egg	comp52968_c0_seq1	gb|ABK63358.1| hypothetical protein [Cotesia plutellae polydnavirus] gb|ABK63370.1| hypothetical protein [Cotesia plutellae polydnavirus] (128)
Egg	comp21339_c0_seq1	ref|XP_004557634.1| PREDICTED: PHD finger-like domain-containing protein 5A-like [Maylandia zebra] (149)
Egg	comp85419_c0_seq1	gb|ACE75391.1| cation-transporting ATPase [Glyptapanteles indiensis] (1444)
Egg	comp22430_c0_seq1	gb|AIL29310.1| glutathione S-transferase epsilon 1 [Cnaphalocrocis medinalis] (216)
Egg	comp68110_c0_seq1	ref|XP_002565925.1| Pc22g20250 [Penicillium rubens Wisconsin 54-1255] emb|CAP99313.1| Pc22g20250 [Penicillium rubens Wisconsin 54-1255] (109)
Egg	comp83952_c0_seq1	ref|XP_003697481.1| PREDICTED: acetylcholine receptor subunit beta-like 1-like [Apis florea] (571)
Egg	comp77994_c0_seq1	gb|AGO14404.1| hypothetical protein CsmBAC4b19.2 [Cotesia sesamiae] (841)
Egg	comp22062_c0_seq1	ref|XP_003701892.1| PREDICTED: S-methyl-5'-thioadenosine phosphorylase-like [Megachile rotundata] (282)
Egg	comp29236_c0_seq1	ref|XP_008560140.1| PREDICTED: NADH dehydrogenase [ubiquinone] 1 beta subcomplex subunit 5, mitochondrial [Microplitis demolitor] (188)
Egg	comp21950_c0_seq1	ref|XP_008556296.1| PREDICTED: probable methylmalonate-semialdehyde dehydrogenase [acylating], mitochondrial [Microplitis demolitor] (518)
Egg	comp86087_c0_seq1	ref|XP_006562947.1| PREDICTED: protein yippee-like 5-like isoform X1 [Apis mellifera] (132)
Egg	comp94974_c0_seq1	gb|EKD05594.1| hypothetical protein A1Q2_00084 [Trichosporon asahii var. asahii CBS 8904] (1399)
Egg	comp37673_c0_seq1	ref|XP_004522331.1| PREDICTED: 60S acidic ribosomal protein P0-like [Ceratitis capitata] sp|Q9U3U0.1|RLA0_CERCA RecName: Full=60S acidic ribosomal protein P0; Short=CcP0 [Ceratitis capitata] emb|CAB63647.1| P0 protein [Ceratitis capitata] (317)
Egg	comp21658_c0_seq1	ref|XP_008543532.1| PREDICTED: NADH dehydrogenase [ubiquinone] 1 alpha subcomplex subunit 6 [Microplitis demolitor] (121)
Egg	comp31038_c0_seq1	ref|XP_003702266.1| PREDICTED: vacuolar ATPase assembly integral membrane protein VMA21-like [Megachile rotundata] (86)
Egg	comp22438_c0_seq1	ref|XP_001604962.1| PREDICTED: DNA-directed RNA polymerases I, II, and III subunit RPABC1 [Nasonia vitripennis] (210)
Egg	comp64467_c0_seq1	gb|EGI60024.1| hypothetical protein G5I_11812 [Acromyrmex echinatior] (193)
Egg	comp89406_c0_seq1	ref|WP_007548364.1| hypothetical protein [Wolbachia endosymbiont of Drosophila ananassae] gb|EAL59434.1| conserved hypothetical protein [Wolbachia endosymbiont of Drosophila ananassae] (119)
Egg	comp79955_c0_seq1	ref|XP_003302487.1| hypothetical protein PTT_14313 [Pyrenophora teres f. teres 0-1] gb|EFQ89440.1| hypothetical protein PTT_14313 [Pyrenophora teres f. teres 0-1] (577)
Egg	comp84057_c1_seq1	ref|XP_007779082.1| NAD-specific glutamate dehydrogenase [Coniosporium apollinis CBS 100218] gb|EON63765.1| NAD-specific glutamate dehydrogenase [Coniosporium apollinis CBS 100218] (1054)
Egg	comp23200_c0_seq1	ref|XP_003692046.1| PREDICTED: zinc finger protein 234-like [Apis florea] (178)
Egg	comp21640_c0_seq1	ref|YP_003734706.1| ATP synthase F0 subunit 6 [Cotesia vestalis] gb|ACH71090.1| ATP synthase F0 subunit 6 [Cotesia vestalis] (222)
Egg	comp84853_c0_seq1	ref|XP_392880.5| PREDICTED: lysosomal alpha-glucosidase-like [Apis mellifera] (976)
Egg	comp31943_c0_seq1	ref|XP_008021778.1| hypothetical protein SETTUDRAFT_101915 [Setosphaeria turcica Et28A] gb|EOA91149.1| hypothetical protein SETTUDRAFT_101915 [Setosphaeria turcica Et28A] (159)
Egg	comp57514_c0_seq1	ref|XP_001605536.2| PREDICTED: RING finger protein 121 isoform X3 [Nasonia vitripennis] (318)
Egg	comp86451_c0_seq1	ref|XP_011501944.1| PREDICTED: uncharacterized protein LOC105365472 isoform X1 [Ceratosolen solmsi marchali] (310)
Egg	comp25489_c0_seq1	ref|XP_003707606.1| PREDICTED: zinc finger protein 786-like [Megachile rotundata] (281)
Egg	comp82263_c0_seq1	ref|XP_008546562.1| PREDICTED: poly [ADP-ribose] polymerase-like [Microplitis demolitor] (743)
Egg	comp98898_c0_seq1	ref|XP_003708682.1| PREDICTED: chromatin-remodeling complex ATPase chain Iswi-like [Megachile rotundata] (1009)
Egg	comp91526_c0_seq1	gb|ACE75260.1| conserved hypothetical protein [Glyptapanteles flavicoxis] (732)
Egg	comp81780_c0_seq1	ref|XP_002568944.1| Pc21g19530 [Penicillium rubens Wisconsin 54-1255] emb|CAP96850.1| Pc21g19530 [Penicillium rubens Wisconsin 54-1255] gb|KGO45310.1| Ribosomal protein L37ae [Penicillium expansum] gb|KGO63207.1| Ribosomal protein L37ae [Penicillium expansum] gb|KGO66939.1| Ribosomal protein L37ae [Penicillium expansum] (92)
Egg	comp95367_c0_seq1	ref|XP_002136021.1| GA22543 [Drosophila pseudoobscura pseudoobscura] gb|EDY70957.1| GA22543 [Drosophila pseudoobscura pseudoobscura] (104)
Egg	comp69651_c0_seq1	ref|XP_008189539.1| PREDICTED: tigger transposable element-derived protein 4-like [Acyrthosiphon pisum] (287)
Egg	comp81466_c0_seq1	ref|XP_008554781.1| PREDICTED: [Pyruvate dehydrogenase (acetyl-transferring)] kinase, mitochondrial [Microplitis demolitor] (415)
Egg	comp88709_c0_seq1	gb|ACE75061.1| conserved hypothetical protein [Glyptapanteles flavicoxis] (565)
Egg	comp86428_c0_seq1	ref|XP_009010284.1| hypothetical protein HELRODRAFT_166841 [Helobdella robusta] gb|ESO11796.1| hypothetical protein HELRODRAFT_166841 [Helobdella robusta] (232)
Egg	comp60932_c0_seq1	ref|XP_008556592.1| PREDICTED: poly [ADP-ribose] polymerase 1-like [Microplitis demolitor] (449)
Egg	comp35147_c0_seq1	ref|XP_392564.1| PREDICTED: GTP-binding protein Rheb homolog [Apis mellifera] ref|XP_003392873.1| PREDICTED: GTP-binding protein Rheb homolog isoform 1 [Bombus terrestris] ref|XP_003392874.1| PREDICTED: GTP-binding protein Rheb homolog isoform 2 [Bombus terrestris] ref|XP_003489950.1| PREDICTED: GTP-binding protein Rheb homolog [Bombus impatiens] ref|XP_006616131.1| PREDICTED: GTP-binding protein…
Egg	comp56745_c0_seq1	ref|XP_008558493.1| PREDICTED: succinyl-CoA ligase [ADP/GDP-forming] subunit alpha, mitochondrial [Microplitis demolitor] (333)
Egg	comp81752_c1_seq1	gb|ACE75360.1| ariadne [Glyptapanteles indiensis] (499)
Egg	comp135670_c0_seq1	ref|XP_003696334.1| PREDICTED: LOW QUALITY PROTEIN: E3 SUMO-protein ligase PIAS3-like [Apis florea] (563)
Egg	comp28171_c0_seq1	gb|KJE96021.1| elongation factor 1-alpha [Capsaspora owczarzaki ATCC 30864] (454)
Egg	comp66154_c0_seq1	ref|XP_008559441.1| PREDICTED: poly [ADP-ribose] polymerase-like [Microplitis demolitor] (985)
Egg	comp73382_c0_seq1	ref|XP_001800835.1| hypothetical protein SNOG_10569 [Phaeosphaeria nodorum SN15] gb|EAT81963.1| hypothetical protein SNOG_10569 [Phaeosphaeria nodorum SN15] (57)
Egg	comp31919_c0_seq1	gb|EGI62128.1| General transcription factor IIE subunit 2 [Acromyrmex echinatior] (280)
Egg	comp92451_c1_seq1	ref|XP_001395088.1| histone H2B [Aspergillus niger CBS 513.88] sp|A2QY49.1|H2B_ASPNC RecName: Full=Histone H2B [Aspergillus niger CBS 513.88] emb|CAK40929.1| unnamed protein product [Aspergillus niger] gb|EHA20140.1| hypothetical protein ASPNIDRAFT_209213 [Aspergillus niger ATCC 1015] dbj|GAA85632.1| histone H2B [Aspergillus kawachii IFO 4308] (141)
Egg	comp80195_c0_seq1	ref|XP_003399879.1| PREDICTED: LOW QUALITY PROTEIN: putative fatty acyl-CoA reductase CG8306-like [Bombus terrestris] (507)
Egg	comp87141_c0_seq1	ref|XP_392880.5| PREDICTED: lysosomal alpha-glucosidase-like [Apis mellifera] (976)
Egg	comp93477_c0_seq1	gb|AAR99848.1| hypothetical protein 5 [Hyposoter didymator ichnovirus] (410)
Egg	comp23918_c0_seq1	ref|XP_011497292.1| PREDICTED: calcium-activated potassium channel slowpoke-like isoform X1 [Ceratosolen solmsi marchali] (157)
Egg	comp76408_c0_seq1	ref|XP_008554191.1| PREDICTED: glutamine--fructose-6-phosphate aminotransferase [isomerizing] 2 isoform X1 [Microplitis demolitor] (691)
Egg	comp84702_c0_seq1	ref|XP_003704324.1| PREDICTED: UPF0430 protein CG31712-like [Megachile rotundata] (269)
Egg	comp35392_c0_seq1	ref|XP_006611852.1| PREDICTED: RNA polymerase II-associated factor 1 homolog isoform X2 [Apis dorsata] (548)
Egg	comp80987_c0_seq1	gb|AAB40714.1| CrV1 protein [Cotesia rubecula bracovirus] (304)
Egg	comp83550_c0_seq1	ref|XP_008554781.1| PREDICTED: [Pyruvate dehydrogenase (acetyl-transferring)] kinase, mitochondrial [Microplitis demolitor] (415)
Egg	comp38637_c0_seq1	gb|ACE75156.1| sodium:neurotransmitter symporter [Glyptapanteles flavicoxis] (634)
Egg	comp73167_c0_seq1	ref|XP_001120009.1| PREDICTED: ubiquitin like [Apis mellifera] ref|XP_003698683.1| PREDICTED: ubiquitin-like protein 5-like [Apis florea] ref|XP_006611657.1| PREDICTED: ubiquitin-like protein 5-like isoform X1 [Apis dorsata] ref|XP_008556854.1| PREDICTED: ubiquitin-like protein 5 [Microplitis demolitor] (73)
Egg	comp128916_c0_seq1	gb|ACJ50158.1| transposase [Glyptapanteles indiensis] (770)
Egg	comp97307_c0_seq1	ref|XP_002135891.1| GA22538 [Drosophila pseudoobscura pseudoobscura] gb|EDY70778.1| GA22538 [Drosophila pseudoobscura pseudoobscura] (364)
Egg	comp28793_c0_seq1	ref|YP_003734708.1| NADH dehydrogenase subunit 5 [Cotesia vestalis] gb|ACH71092.1| NADH dehydrogenase subunit 5 [Cotesia vestalis] (557)
Egg	comp75584_c0_seq1	ref|XP_005715841.1| unnamed protein product [Chondrus crispus] emb|CDF36022.1| unnamed protein product [Chondrus crispus] (222)
Egg	comp27574_c0_seq1	ref|XP_001862674.1| histone H3 type 2 [Culex quinquefasciatus] ref|XP_001862721.1| histone H3 type 2 [Culex quinquefasciatus] ref|XP_001862725.1| histone H3 type 2 [Culex quinquefasciatus] gb|EDS37366.1| histone H3 type 2 [Culex quinquefasciatus] gb|EDS37413.1| histone H3 type 2 [Culex quinquefasciatus] gb|EDS37417.1| histone H3 type 2 [Culex quinquefasciatus] (146)
Egg	comp77209_c0_seq1	emb|CAR40197.1| putative envelope protein ODV-E66 [Chelonus inanitus] (637)
Egg	comp38633_c0_seq1	gb|ACE75179.1| histidine acid phosphatase [Glyptapanteles flavicoxis] (390)
Egg	comp95030_c2_seq1	ref|XP_006611240.1| PREDICTED: uncharacterized protein LOC102671976 [Apis dorsata] (941)
Egg	comp92389_c0_seq1	ref|XP_008211763.1| PREDICTED: uncharacterized protein LOC103317009 [Nasonia vitripennis] (672)
Egg	comp62728_c0_seq1	gb|ACE75449.1| hypothetical protein GIP_L6_0040 [Glyptapanteles indiensis] (177)
Egg	comp71663_c0_seq1	ref|XP_002560855.1| Pc16g05080 [Penicillium rubens Wisconsin 54-1255] emb|CAP93178.1| Pc16g05080 [Penicillium rubens Wisconsin 54-1255] (448)
Egg	comp4756_c0_seq1	ref|XP_007508450.1| PREDICTED: similar to Zinc finger protein 271 (Zinc finger protein 7) (HZF7) (Zinc finger protein ZNFphex133) (Epstein-Barr virus-induced zinc finger protein) (ZNF-EB) (CT-ZFP48) (Zinc finger protein [Bathycoccus prasinos] emb|CCO20554.1| PREDICTED: similar to Zinc finger protein 271 (Zinc finger protein 7) (HZF7) (Zinc finger protein ZNFphex133) (Epstein-Barr virus-induced zi…
Egg	comp65284_c0_seq1	emb|CAM34497.1| putative tetratricopeptide repeat domain 11 protein [Cotesia congregata] (150)
Egg	comp91842_c1_seq1	gb|AIZ46898.1| glutathione S-transferase delta 3 [Cnaphalocrocis medinalis] (226)
Egg	comp99983_c0_seq1	ref|XP_003705694.1| PREDICTED: tuftelin-interacting protein 11-like [Megachile rotundata] (832)
Egg	comp35588_c0_seq1	ref|XP_006616270.1| PREDICTED: clustered mitochondria protein homolog isoform X4 [Apis dorsata] (1381)
Egg	comp68800_c0_seq1	gb|ACE75181.1| ATP-dependent RNA helicase [Glyptapanteles flavicoxis] (796)
Egg	comp93360_c0_seq1	ref|XP_004929732.1| PREDICTED: uncharacterized protein LOC101735702 [Bombyx mori] (177)
Egg	comp33242_c0_seq1	emb|CAR82243.1| hypothetical protein [Cotesia congregata] (780)
Egg	comp71997_c0_seq1	ref|XP_003692474.1| PREDICTED: serine/threonine-protein kinase tricorner-like, partial [Apis florea] (539)
Egg	comp55444_c0_seq1	ref|XP_003242604.1| PREDICTED: zinc finger protein 271-like [Acyrthosiphon pisum] (339)
Egg	comp29375_c0_seq1	ref|XP_003398736.1| PREDICTED: LOW QUALITY PROTEIN: 26S proteasome non-ATPase regulatory subunit 2-like [Bombus terrestris] (892)
Egg	comp67471_c0_seq1	ref|XP_008544498.1| PREDICTED: alpha,alpha-trehalose-phosphate synthase [UDP-forming] isoform X2 [Microplitis demolitor] (820)
Egg	comp22054_c0_seq1	ref|XP_003701892.1| PREDICTED: S-methyl-5'-thioadenosine phosphorylase-like [Megachile rotundata] (282)
Egg	comp130733_c0_seq1	ref|XP_006622034.1| PREDICTED: uncharacterized protein LOC102674141 [Apis dorsata] (987)
Egg	comp78357_c0_seq1	gb|AEE09468.1| Duffy binding-like 1 protein [Cotesia vestalis bracovirus] (564)
Egg	comp21081_c0_seq1	emb|CAR31579.1| putative 19 kDa protein [Cotesia congregata] (233)
Egg	comp24405_c0_seq1	gb|AEE09558.1| cystatin 2 [Cotesia vestalis bracovirus] (138)
Egg	comp21641_c0_seq1	emb|CAM34507.1| putative heat shock protein 90 [Cotesia congregata] (183)
Egg	comp95874_c0_seq1	ref|XP_003706685.1| PREDICTED: PH-interacting protein-like [Megachile rotundata] (1759)
Egg	comp30317_c0_seq1	ref|XP_008561148.1| PREDICTED: NADH dehydrogenase [ubiquinone] 1 alpha subcomplex subunit 10, mitochondrial [Microplitis demolitor] (408)
Egg	comp94374_c0_seq1	ref|XP_008554581.1| PREDICTED: NADH dehydrogenase [ubiquinone] complex I, assembly factor 7 [Microplitis demolitor] (450)
Egg	comp13216_c0_seq1	gb|ACE75178.1| conserved hypothetical protein [Glyptapanteles flavicoxis] (377)
Egg	comp91680_c0_seq1	gb|EYE99138.1| histone H4, partial [Aspergillus ruber CBS 135680] (87)
Egg	comp86514_c1_seq1	ref|XP_002560855.1| Pc16g05080 [Penicillium rubens Wisconsin 54-1255] emb|CAP93178.1| Pc16g05080 [Penicillium rubens Wisconsin 54-1255] (448)
Egg	comp43916_c0_seq1	ref|XP_011426508.1| PREDICTED: ubiquitin-conjugating enzyme E2 Q2-like [Crassostrea gigas] (364)
Egg	comp34181_c0_seq1	ref|XP_003699529.1| PREDICTED: neurogenin-3-like [Megachile rotundata] (203)
Egg	comp29831_c0_seq1	emb|CAM34498.1| La autoantigen homolog [Cotesia congregata] (330)
Egg	comp128993_c0_seq1	ref|XP_003851383.1| hypothetical protein MYCGRDRAFT_81079 [Zymoseptoria tritici IPO323] gb|EGP86359.1| hypothetical protein MYCGRDRAFT_81079 [Zymoseptoria tritici IPO323] (257)
Egg	comp52060_c0_seq1	ref|XP_008552767.1| PREDICTED: asparagine synthetase [glutamine-hydrolyzing] [Microplitis demolitor] (559)
Egg	comp94057_c0_seq1	ref|WP_007548364.1| hypothetical protein [Wolbachia endosymbiont of Drosophila ananassae] gb|EAL59434.1| conserved hypothetical protein [Wolbachia endosymbiont of Drosophila ananassae] (119)
Egg	comp87407_c0_seq1	gb|KEQ63253.1| 40S ribosomal protein S2 [Aureobasidium melanogenum CBS 110374] (261)
Egg	comp55243_c0_seq1	ref|XP_008545569.1| PREDICTED: GMP synthase [glutamine-hydrolyzing] [Microplitis demolitor] (719)
Egg	comp22755_c0_seq1	ref|XP_001605404.2| PREDICTED: coenzyme Q-binding protein COQ10 homolog B, mitochondrial [Nasonia vitripennis] (190)
Egg	comp95128_c0_seq1	ref|XP_002569294.1| Pc21g23270 [Penicillium rubens Wisconsin 54-1255] emb|CAP97224.1| Pc21g23270 [Penicillium rubens Wisconsin 54-1255] (211)
Egg	comp81091_c0_seq1	ref|XP_003708304.1| PREDICTED: uncharacterized protein LOC100881804 [Megachile rotundata] (1494)
Egg	comp89821_c0_seq1	ref|XP_003484617.1| PREDICTED: hypothetical protein LOC100747428 [Bombus impatiens] (366)
Egg	comp7489_c0_seq1	ref|XP_003402221.1| PREDICTED: hypothetical protein LOC100646205 [Bombus terrestris] (593)
Egg	comp91751_c0_seq1	ref|XP_008556790.1| PREDICTED: 3-oxoacyl-[acyl-carrier-protein] synthase, mitochondrial-like [Microplitis demolitor] (428)
Egg	comp21742_c0_seq1	ref|XP_008552593.1| PREDICTED: superoxide dismutase [Cu-Zn]-like [Microplitis demolitor] (172)
Egg	comp31453_c0_seq1	gb|KDR13037.1| hypothetical protein L798_13305 [Zootermopsis nevadensis] (75)
Egg	comp47143_c0_seq1	gb|AAB40714.1| CrV1 protein [Cotesia rubecula bracovirus] (304)
Egg	comp83157_c0_seq1	ref|XP_003698578.1| PREDICTED: uncharacterized protein LOC100868555 [Apis florea] (562)
Egg	comp53705_c1_seq1	gb|EME40972.1| hypothetical protein DOTSEDRAFT_74504 [Dothistroma septosporum NZE10] (353)
Egg	comp78430_c0_seq1	ref|XP_005177770.1| PREDICTED: ubiquitin-conjugating enzyme E2-24 kDa-like [Musca domestica] (271)
Egg	comp22709_c0_seq1	ref|XP_003705852.1| PREDICTED: methyl-CpG-binding domain protein 3-like [Megachile rotundata] (223)
Egg	comp39906_c0_seq1	ref|XP_008548158.1| PREDICTED: glucose dehydrogenase [FAD, quinone] [Microplitis demolitor] gb|EZA45342.1| glucose dehydrogenase acceptor-like protein-13 [Microplitis demolitor] (623)
Egg	comp74024_c0_seq1	ref|XP_006616276.1| PREDICTED: ecotropic viral integration site 5 ortholog-like isoform X2 [Apis dorsata] (847)
Egg	comp48341_c0_seq1	ref|XP_003703762.1| PREDICTED: cysteine-rich hydrophobic domain 2 protein-like [Megachile rotundata] (164)
Egg	comp34337_c0_seq1	ref|XP_003693102.1| PREDICTED: LOW QUALITY PROTEIN: titin-like [Apis florea] (16174)
Egg	comp88246_c0_seq1	ref|XP_011058636.1| PREDICTED: jmjC domain-containing protein 7 isoform X1 [Acromyrmex echinatior] (324)
Egg	comp91494_c0_seq1	gb|EPE03816.1| sodium phosphate [Ophiostoma piceae UAMH 11346] (626)
Egg	comp25724_c0_seq1	gb|AIL01110.1| reverse transcriptase [Bacillus rossius] (1054)
Egg	comp55228_c0_seq1	gb|ACE75260.1| conserved hypothetical protein [Glyptapanteles flavicoxis] (732)
Egg	comp26428_c0_seq1	gb|AGI44425.1| TSP-13 [Cotesia vestalis] (113)
Egg	comp99362_c1_seq1	ref|XP_008548122.1| PREDICTED: NADH dehydrogenase [ubiquinone] 1 alpha subcomplex subunit 13 [Microplitis demolitor] gb|EZA45368.1| NADH dehydrogenase ubiquinone 1 alpha subcomplex subunit-like protein [Microplitis demolitor] (152)
Egg	comp59116_c0_seq1	ref|YP_003734714.1| NADH dehydrogenase subunit 1 [Cotesia vestalis] gb|ACH71098.1| NADH dehydrogenase subunit 1 [Cotesia vestalis] (314)
Egg	comp66266_c0_seq1	gb|EEZ99120.1| hypothetical protein TcasGA2_TC005226 [Tribolium castaneum] (271)
Egg	comp64452_c0_seq1	ref|XP_008021778.1| hypothetical protein SETTUDRAFT_101915 [Setosphaeria turcica Et28A] gb|EOA91149.1| hypothetical protein SETTUDRAFT_101915 [Setosphaeria turcica Et28A] (159)
Egg	comp75708_c0_seq1	ref|XP_007921335.1| hypothetical protein MYCFIDRAFT_213189 [Pseudocercospora fijiensis CIRAD86] gb|EME88198.1| hypothetical protein MYCFIDRAFT_213189 [Pseudocercospora fijiensis CIRAD86] (474)
Egg	comp85047_c0_seq1	ref|XP_011060632.1| PREDICTED: protein white isoform X1 [Acromyrmex echinatior] (681)
Egg	comp34208_c0_seq1	ref|XP_003690167.1| PREDICTED: broad-complex core protein isoform, partial [Apis florea] (126)
Egg	comp22399_c0_seq1	ref|XP_011064617.1| PREDICTED: protein LTV1 homolog [Acromyrmex echinatior] (484)
Egg	comp95362_c1_seq1	ref|XP_003398845.1| PREDICTED: presequence protease, mitochondrial-like [Bombus terrestris] (1019)
Egg	comp26016_c0_seq1	gb|KFM56972.1| Zinc finger protein 347, partial [Stegodyphus mimosarum] (355)
Egg	comp74959_c0_seq1	ref|XP_008209285.1| PREDICTED: RING finger protein 121 isoform X4 [Nasonia vitripennis] (292)
Egg	comp83576_c0_seq1	ref|XP_001994284.1| GH25170 [Drosophila grimshawi] gb|EDV95020.1| GH25170 [Drosophila grimshawi] (267)
Egg	comp55117_c0_seq1	ref|XP_003697618.1| PREDICTED: AP-2 complex subunit sigma-like [Apis florea] (153)
Egg	comp24486_c0_seq1	gb|KDR13037.1| hypothetical protein L798_13305 [Zootermopsis nevadensis] (75)
Egg	comp21616_c0_seq1	ref|YP_003734706.1| ATP synthase F0 subunit 6 [Cotesia vestalis] gb|ACH71090.1| ATP synthase F0 subunit 6 [Cotesia vestalis] (222)
Egg	comp48880_c0_seq1	gb|AAK48933.1|AF359344_1 CrV1 protein [Cotesia rubecula bracovirus] (304)
Egg	comp52960_c0_seq1	ref|XP_004557634.1| PREDICTED: PHD finger-like domain-containing protein 5A-like [Maylandia zebra] (149)
Egg	comp66884_c0_seq1	ref|XP_008548150.1| PREDICTED: glucose dehydrogenase [FAD, quinone]-like [Microplitis demolitor] ref|XP_008548151.1| PREDICTED: glucose dehydrogenase [FAD, quinone]-like [Microplitis demolitor] ref|XP_008548152.1| PREDICTED: glucose dehydrogenase [FAD, quinone]-like [Microplitis demolitor] gb|EZA45331.1| glucose dehydrogenase acceptor-like protein-2 [Microplitis demolitor] (622)
Egg	comp72316_c0_seq1	dbj|BAM18532.1| unknown unsecreted protein [Papilio xuthus] (73)
Egg	comp96440_c0_seq1	ref|XP_006569130.1| PREDICTED: probable phospholipid-transporting ATPase IA-like isoform X11 [Apis mellifera] ref|XP_006569131.1| PREDICTED: probable phospholipid-transporting ATPase IA-like isoform X12 [Apis mellifera] ref|XP_006569132.1| PREDICTED: probable phospholipid-transporting ATPase IA-like isoform X13 [Apis mellifera] ref|XP_006569133.1| PREDICTED: probable phospholipid-transporting ATP…
Egg	comp21816_c0_seq1	ref|XP_008546642.1| PREDICTED: NADH dehydrogenase [ubiquinone] iron-sulfur protein 5 [Microplitis demolitor] (103)
Egg	comp35755_c0_seq1	ref|XP_003704424.1| PREDICTED: uncharacterized protein LOC100878076 [Megachile rotundata] (177)
Egg	comp25152_c0_seq1	ref|XP_006562059.1| PREDICTED: calpain-D isoform X1 [Apis mellifera] (1128)
Egg	comp34368_c0_seq1	ref|XP_002042253.1| GM13397 [Drosophila sechellia] gb|EDW46139.1| GM13397 [Drosophila sechellia] (373)
Egg	comp50514_c0_seq1	ref|XP_003699949.1| PREDICTED: putative RNA-binding protein Luc7-like 2-like [Megachile rotundata] (369)
Egg	comp92500_c0_seq1	ref|XP_003302590.1| hypothetical protein PTT_14468 [Pyrenophora teres f. teres 0-1] gb|EFQ89291.1| hypothetical protein PTT_14468 [Pyrenophora teres f. teres 0-1] (1057)
Egg	comp55255_c0_seq1	emb|CAR31581.1| putative envelope protein ODV-E66-2 [Cotesia congregata] (281)
Egg	comp42324_c0_seq1	ref|XP_003708067.1| PREDICTED: uncharacterized protein LOC100880213 [Megachile rotundata] (284)
Egg	comp73589_c0_seq1	ref|XP_008559147.1| PREDICTED: superoxide dismutase [Cu-Zn], chloroplastic-like [Microplitis demolitor] ref|XP_008559148.1| PREDICTED: superoxide dismutase [Cu-Zn], chloroplastic-like [Microplitis demolitor] (205)
Egg	comp28517_c0_seq1	gb|AAC31393.1| 32 kDa protein Crp32 [Cotesia rubecula] (255)
Egg	comp67568_c0_seq1	ref|XP_003694722.1| PREDICTED: AP-1 complex subunit sigma-2-like isoform 2 [Apis florea] ref|XP_003705004.1| PREDICTED: AP-1 complex subunit sigma-2-like isoform 1 [Megachile rotundata] (156)
Egg	comp73723_c0_seq1	gb|EME49036.1| hypothetical protein DOTSEDRAFT_40277 [Dothistroma septosporum NZE10] (112)
Egg	comp46710_c0_seq1	ref|XP_003695617.1| PREDICTED: laminin subunit alpha-1-like [Apis florea] (969)
Egg	comp22528_c0_seq1	gb|AGE89780.1| defensin 3 precursor [Cotesia vestalis] (73)
Egg	comp72994_c0_seq1	ref|XP_008207645.1| PREDICTED: zinc finger protein 2-like [Nasonia vitripennis] (174)
Egg	comp44623_c0_seq1	ref|XP_009958821.1| PREDICTED: AN1-type zinc finger protein 6-like [Leptosomus discolor] (178)
Egg	comp26539_c0_seq1	ref|XP_003707314.1| PREDICTED: glucose dehydrogenase [acceptor]-like [Megachile rotundata] (635)
Egg	comp87583_c0_seq1	ref|XP_003490996.1| PREDICTED: hypothetical protein LOC100742188 [Bombus impatiens] (1012)
Egg	comp84732_c0_seq1	ref|XP_001936002.1| conserved hypothetical protein [Pyrenophora tritici-repentis Pt-1C-BFP] gb|EDU48589.1| conserved hypothetical protein [Pyrenophora tritici-repentis Pt-1C-BFP] (64)
Egg	comp79151_c0_seq1	ref|XP_003706194.1| PREDICTED: protein LTV1 homolog [Megachile rotundata] (472)
Egg	comp61647_c0_seq1	gb|KEQ83822.1| hypothetical protein M438DRAFT_297588 [Aureobasidium pullulans EXF-150] (128)
Egg	comp31259_c0_seq1	ref|XP_009170556.1| hypothetical protein T265_14159, partial [Opisthorchis viverrini] gb|KER25697.1| hypothetical protein T265_14159, partial [Opisthorchis viverrini] (71)
Egg	comp52129_c0_seq1	gb|KFD47072.1| hypothetical protein M513_12060, partial [Trichuris suis] (1638)
Egg	comp65857_c0_seq1	ref|XP_006609523.1| PREDICTED: GPN-loop GTPase 3-like [Apis dorsata] (281)
Egg	comp51757_c0_seq1	ref|XP_008211785.1| PREDICTED: uncharacterized protein LOC103317016 [Nasonia vitripennis] (174)
Egg	comp133151_c0_seq1	ref|XP_003851984.1| hypothetical protein MYCGRDRAFT_104715 [Zymoseptoria tritici IPO323] gb|EGP86960.1| hypothetical protein MYCGRDRAFT_104715 [Zymoseptoria tritici IPO323] (620)
Egg	comp24684_c0_seq1	gb|ABX47011.1| voltage-gated sodium channel domain IIIS4-IVS2 [Aedes aegypti] (276)
Egg	comp98435_c0_seq1	ref|XP_002135891.1| GA22538 [Drosophila pseudoobscura pseudoobscura] gb|EDY70778.1| GA22538 [Drosophila pseudoobscura pseudoobscura] (364)
Egg	comp29341_c0_seq1	emb|CAR31582.1| HzNVORF9-like1 protein [Cotesia congregata] emb|CAR82242.1| hypothetical protein [Cotesia congregata] (238)
Egg	comp32823_c0_seq1	gb|AEO27860.1| odorant-binding protein 10 [Microplitis mediator] (139)
Egg	comp62391_c0_seq1	gb|ACE75291.1| smad nuclear-interacting protein-like protein [Glyptapanteles flavicoxis] (297)
Egg	comp65354_c0_seq1	ref|XP_008557933.1| PREDICTED: NADH dehydrogenase [ubiquinone] 1 alpha subcomplex subunit 8 [Microplitis demolitor] (173)
Egg	comp48941_c1_seq1	ref|XP_008482369.1| PREDICTED: RNA-directed DNA polymerase from mobile element jockey-like [Diaphorina citri] (555)
Egg	comp26291_c0_seq1	ref|XP_008555947.1| PREDICTED: very-long-chain (3R)-3-hydroxyacyl-[acyl-carrier protein] dehydratase hpo-8 [Microplitis demolitor] (238)
Egg	comp70946_c0_seq1	emb|CDM31490.1| 60S ribosomal protein L26-B [Penicillium roqueforti FM164] (134)
Egg	comp56312_c0_seq1	ref|XP_011501937.1| PREDICTED: insulin-like [Ceratosolen solmsi marchali] (115)
Egg	comp86669_c0_seq1	gb|ACE75269.1| hypothetical protein GFP_L5_0170 [Glyptapanteles flavicoxis] (260)
Egg	comp63948_c0_seq1	gb|ACE75466.1| hypothetical protein GIP_L7_0050 [Glyptapanteles indiensis] (584)
Egg	comp59272_c0_seq1	ref|XP_011056450.1| PREDICTED: probable tRNA(His) guanylyltransferase isoform X2 [Acromyrmex echinatior] (347)
Egg	comp94892_c0_seq1	ref|XP_008211763.1| PREDICTED: uncharacterized protein LOC103317009 [Nasonia vitripennis] (672)
Egg	comp76288_c0_seq1	ref|XP_008548728.1| PREDICTED: tRNA-dihydrouridine(16/17) synthase [NAD(P)(+)]-like [Microplitis demolitor] (460)
Egg	comp81752_c0_seq1	gb|ACE75360.1| ariadne [Glyptapanteles indiensis] (499)
Egg	comp132159_c0_seq1	ref|XP_008548159.1| PREDICTED: glucose dehydrogenase [FAD, quinone]-like [Microplitis demolitor] ref|XP_008548160.1| PREDICTED: glucose dehydrogenase [FAD, quinone]-like [Microplitis demolitor] ref|XP_008548161.1| PREDICTED: glucose dehydrogenase [FAD, quinone]-like [Microplitis demolitor] gb|EZA45343.1| glucose dehydrogenase acceptor-like protein-14 [Microplitis demolitor] (603)
Egg	comp56652_c0_seq1	emb|CAM34498.1| La autoantigen homolog [Cotesia congregata] (330)
Egg	comp80316_c0_seq1	ref|XP_008209193.1| PREDICTED: uncharacterized protein LOC100115762 [Nasonia vitripennis] (251)
Egg	comp62412_c0_seq1	emb|CAR31582.1| HzNVORF9-like1 protein [Cotesia congregata] emb|CAR82242.1| hypothetical protein [Cotesia congregata] (238)
Egg	comp36250_c0_seq1	ref|XP_002112117.1| hypothetical protein TRIADDRAFT_50235 [Trichoplax adhaerens] gb|EDV26084.1| hypothetical protein TRIADDRAFT_50235 [Trichoplax adhaerens] (540)
Egg	comp70108_c0_seq1	ref|XP_011052282.1| PREDICTED: E3 ubiquitin-protein ligase HERC2-like, partial [Acromyrmex echinatior] (203)
Egg	comp54464_c0_seq1	ref|XP_392564.1| PREDICTED: GTP-binding protein Rheb homolog [Apis mellifera] ref|XP_003392873.1| PREDICTED: GTP-binding protein Rheb homolog isoform 1 [Bombus terrestris] ref|XP_003392874.1| PREDICTED: GTP-binding protein Rheb homolog isoform 2 [Bombus terrestris] ref|XP_003489950.1| PREDICTED: GTP-binding protein Rheb homolog [Bombus impatiens] ref|XP_006616131.1| PREDICTED: GTP-binding protein…
Egg	comp62761_c0_seq1	ref|XP_008207645.1| PREDICTED: zinc finger protein 2-like [Nasonia vitripennis] (174)
Egg	comp19754_c0_seq1	gb|KHJ49510.1| Actin [Trichuris suis] (610)
Egg	comp21933_c0_seq1	gb|EPQ09402.1| V-type proton ATPase subunit E 1 [Myotis brandtii] (133)
Egg	comp89114_c1_seq1	ref|XP_007445976.1| PREDICTED: ribonuclease T2 [Lipotes vexillifer] (248)
Egg	comp47231_c0_seq1	emb|CAR31578.1| putative envelope protein ODV-E56-2 protein [Cotesia congregata] (386)
Egg	comp21783_c0_seq1	ref|XP_001861771.1| mitochondrial 28S ribosomal protein S21 [Culex quinquefasciatus] ref|XP_001870336.1| mitochondrial 28S ribosomal protein S21 [Culex quinquefasciatus] gb|EDS33136.1| mitochondrial 28S ribosomal protein S21 [Culex quinquefasciatus] gb|EDS36091.1| mitochondrial 28S ribosomal protein S21 [Culex quinquefasciatus] (87)
Egg	comp133240_c0_seq1	gb|ACE75178.1| conserved hypothetical protein [Glyptapanteles flavicoxis] (377)
Egg	comp21875_c0_seq1	ref|XP_001604962.1| PREDICTED: DNA-directed RNA polymerases I, II, and III subunit RPABC1 [Nasonia vitripennis] (210)
Egg	comp66023_c0_seq1	gb|AEE63464.1| unknown [Dendroctonus ponderosae] gb|ENN78736.1| hypothetical protein YQE_04808, partial [Dendroctonus ponderosae] gb|ERL93985.1| hypothetical protein D910_11270 [Dendroctonus ponderosae] (535)
Egg	comp24472_c0_seq1	emb|CAR31586.1| HzNVORF106-like protein [Cotesia congregata] (276)
Egg	comp46385_c0_seq1	gb|ENN76641.1| hypothetical protein YQE_06820, partial [Dendroctonus ponderosae] gb|ERL94370.1| hypothetical protein D910_11650 [Dendroctonus ponderosae] (161)
Egg	comp22660_c0_seq1	ref|XP_001606725.1| PREDICTED: 6-pyruvoyl tetrahydrobiopterin synthase [Nasonia vitripennis] ref|XP_008217156.1| PREDICTED: 6-pyruvoyl tetrahydrobiopterin synthase [Nasonia vitripennis] (142)
Egg	comp85571_c0_seq1	gb|AAR99848.1| hypothetical protein 5 [Hyposoter didymator ichnovirus] (410)
Egg	comp69884_c0_seq1	ref|XP_003426867.1| PREDICTED: uncharacterized protein LOC100678206 [Nasonia vitripennis] (782)
Egg	comp81493_c0_seq1	ref|XP_003395038.1| PREDICTED: hypothetical protein LOC100646619 [Bombus terrestris] ref|XP_003492279.1| PREDICTED: hypothetical protein LOC100747418 [Bombus impatiens] (572)
Egg	comp96238_c1_seq1	gb|AGO14404.1| hypothetical protein CsmBAC4b19.2 [Cotesia sesamiae] (841)
Egg	comp74709_c0_seq1	ref|XP_004206319.1| PREDICTED: uncharacterized protein LOC101235388 [Hydra vulgaris] (232)
Egg	comp45842_c0_seq1	ref|XP_008547417.1| PREDICTED: succinate dehydrogenase [ubiquinone] flavoprotein subunit, mitochondrial-like [Microplitis demolitor] (652)
Egg	comp83549_c0_seq1	ref|XP_006568605.1| PREDICTED: cAMP-specific 3',5'-cyclic phosphodiesterase, isoforms N/G isoform X19 [Apis mellifera] (662)
Egg	comp71150_c0_seq1	ref|XP_011170148.1| PREDICTED: LOW QUALITY PROTEIN: alcohol dehydrogenase [NADP(+)]-like [Solenopsis invicta] (226)
Egg	comp83268_c0_seq1	ref|XP_395811.2| PREDICTED: histone deacetylase 3 isoform 1 [Apis mellifera] (433)
Egg	comp86354_c0_seq1	gb|AFN42313.1| cytochrome P450 [Cotesia sesamiae Mombasa bracovirus] (507)
Egg	comp22954_c0_seq1	ref|XP_008555080.1| PREDICTED: superoxide dismutase [Cu-Zn] [Microplitis demolitor] (151)
Egg	comp26877_c0_seq1	ref|XP_009010284.1| hypothetical protein HELRODRAFT_166841 [Helobdella robusta] gb|ESO11796.1| hypothetical protein HELRODRAFT_166841 [Helobdella robusta] (232)
Egg	comp22892_c0_seq1	gb|KJA18763.1| hypothetical protein HYPSUDRAFT_44930 [Hypholoma sublateritium FD-334 SS-4] (182)
Egg	comp24302_c0_seq1	ref|XP_004929086.1| PREDICTED: uncharacterized protein LOC101742111 [Bombyx mori] (1163)
Egg	comp94844_c0_seq1	gb|EQL37047.1| large subunit ribosomal protein L32e [Blastomyces dermatitidis ATCC 26199] (196)
Egg	comp85100_c0_seq1	dbj|GAM90614.1| hypothetical protein ANO11243_086590 [fungal sp. No.11243] (112)
Egg	comp68921_c0_seq1	ref|XP_003690988.1| PREDICTED: probable Ras GTPase-activating protein-like [Apis florea] (148)
Egg	comp50188_c0_seq1	ref|XP_011315123.1| PREDICTED: glucose dehydrogenase [FAD, quinone]-like [Fopius arisanus] (647)
Egg	comp26488_c0_seq1	gb|AGI44425.1| TSP-13 [Cotesia vestalis] (113)
Egg	comp22123_c0_seq1	dbj|BAM17831.1| thioredoxin-2 [Papilio xuthus] (106)
Egg	comp83758_c0_seq1	ref|XP_006566019.1| PREDICTED: acylamino-acid-releasing enzyme-like isoform X2 [Apis mellifera] (719)
Egg	comp25343_c0_seq1	ref|XP_003485796.1| PREDICTED: hypothetical protein LOC100749313 [Bombus impatiens] (482)
Egg	comp135450_c0_seq1	ref|XP_003747271.1| PREDICTED: jerky protein homolog-like [Metaseiulus occidentalis] (520)
Egg	comp6676_c0_seq1	gb|AAD16096.1| reverse transcriptase [Nasonia vitripennis] (1265)
Egg	comp25337_c0_seq1	gb|ACE75385.1| pectinacetylesterase family protein [Glyptapanteles indiensis] (606)
Egg	comp2418_c0_seq1	ref|XP_008548156.1| PREDICTED: glucose dehydrogenase [FAD, quinone] [Microplitis demolitor] gb|EZA45340.1| glucose dehydrogenase acceptor-like protein-11 [Microplitis demolitor] (632)
Egg	comp21444_c0_seq1	ref|XP_006562947.1| PREDICTED: protein yippee-like 5-like isoform X1 [Apis mellifera] (132)
Egg	comp61309_c0_seq1	ref|XP_003704424.1| PREDICTED: uncharacterized protein LOC100878076 [Megachile rotundata] (177)
Egg	comp29938_c0_seq1	ref|XP_008211785.1| PREDICTED: uncharacterized protein LOC103317016 [Nasonia vitripennis] (174)
Egg	comp88508_c0_seq1	ref|XP_008210198.1| PREDICTED: uncharacterized protein LOC103316730, partial [Nasonia vitripennis] (411)
Egg	comp70728_c0_seq1	ref|XP_003398108.1| PREDICTED: hypothetical protein LOC100645529 [Bombus terrestris] ref|XP_003492736.1| PREDICTED: hypothetical protein LOC100742956 [Bombus impatiens] (85)
Egg	comp53381_c0_seq1	ref|XP_004616260.1| PREDICTED: putative uncharacterized protein ART2-like [Sorex araneus] (109)
Egg	comp15287_c0_seq1	ref|XP_008211785.1| PREDICTED: uncharacterized protein LOC103317016 [Nasonia vitripennis] (174)
Egg	comp62809_c0_seq1	ref|XP_008178824.1| PREDICTED: calcium/calmodulin-dependent protein kinase type 1 isoform X2 [Acyrthosiphon pisum] (304)
Egg	comp89519_c0_seq1	ref|XP_661072.1| H2A_EMENI Histone H2A [Aspergillus nidulans FGSC A4] ref|XP_002563382.1| Pc20g08590 [Penicillium rubens Wisconsin 54-1255] sp|P08844.2|H2A_EMENI RecName: Full=Histone H2A [Aspergillus nidulans FGSC A4] gb|AAA33309.1| histone H2A [Aspergillus nidulans] gb|EAA63008.1| H2A_EMENI Histone H2A [Aspergillus nidulans FGSC A4] emb|CAP86188.1| Pc20g08590 [Penicillium rubens Wisconsin 54-12…
Egg	comp55706_c0_seq1	gb|ACE75278.1| conserved hypothetical protein [Glyptapanteles flavicoxis] (1022)
Egg	comp86717_c0_seq1	ref|XP_008555878.1| PREDICTED: 15-hydroxyprostaglandin dehydrogenase [NAD(+)]-like [Microplitis demolitor] (255)
Egg	comp97135_c0_seq1	ref|XP_008545924.1| PREDICTED: putative glutamate synthase [NADPH] isoform X1 [Microplitis demolitor] (2064)
Egg	comp63436_c0_seq1	ref|XP_003251410.1| PREDICTED: uncharacterized protein LOC100578631 isoform X1 [Apis mellifera] ref|XP_006569697.1| PREDICTED: uncharacterized protein LOC100578631 isoform X2 [Apis mellifera] ref|XP_006569698.1| PREDICTED: uncharacterized protein LOC100578631 isoform X3 [Apis mellifera] ref|XP_006569699.1| PREDICTED: uncharacterized protein LOC100578631 isoform X4 [Apis mellifera] (878)
Egg	comp31838_c0_seq1	ref|XP_004922324.1| PREDICTED: uncharacterized protein LOC101741336 [Bombyx mori] (1363)
Egg	comp51103_c0_seq1	gb|ACE75278.1| conserved hypothetical protein [Glyptapanteles flavicoxis] (1022)
Egg	comp2898_c0_seq1	emb|CAR82252.1| putative viral RNA polymerase subunit LEF-8 [Cotesia congregata] emb|CAR31572.1| putative RNA polymerase subunit LEF-8 [Cotesia congregata] (1044)
Egg	comp71260_c0_seq1	ref|XP_003494520.1| PREDICTED: caspase Nc-like [Bombus impatiens] (436)
Egg	comp65426_c0_seq1	ref|XP_008552766.1| PREDICTED: probable isocitrate dehydrogenase [NAD] subunit alpha, mitochondrial [Microplitis demolitor] (359)
Egg	comp58252_c0_seq1	gb|ABK63369.1| hypothetical protein [Cotesia plutellae polydnavirus] gb|AEE09486.1| conserved hypothetical protein [Cotesia vestalis bracovirus] gb|AEE09491.1| conserved hypothetical protein [Cotesia vestalis bracovirus] (90)
Egg	comp39426_c0_seq1	ref|XP_011494696.1| PREDICTED: NAD-dependent protein deacetylase Sirt6 [Ceratosolen solmsi marchali] (398)
Egg	comp21846_c0_seq1	ref|XP_001861771.1| mitochondrial 28S ribosomal protein S21 [Culex quinquefasciatus] ref|XP_001870336.1| mitochondrial 28S ribosomal protein S21 [Culex quinquefasciatus] gb|EDS33136.1| mitochondrial 28S ribosomal protein S21 [Culex quinquefasciatus] gb|EDS36091.1| mitochondrial 28S ribosomal protein S21 [Culex quinquefasciatus] (87)
Egg	comp22756_c0_seq1	ref|XP_003494504.1| PREDICTED: hypothetical protein LOC100748388 [Bombus impatiens] (949)
Egg	comp93293_c0_seq1	ref|XP_011499121.1| PREDICTED: glycine--tRNA ligase [Ceratosolen solmsi marchali] (742)
Egg	comp17851_c0_seq1	ref|XP_008217329.1| PREDICTED: B-cell CLL/lymphoma 6 member B protein-like [Nasonia vitripennis] (460)
Egg	comp56189_c0_seq1	ref|XP_009081982.1| PREDICTED: AN1-type zinc finger protein 6-like [Acanthisitta chloris] (175)
Egg	comp31285_c0_seq1	emb|CAR31581.1| putative envelope protein ODV-E66-2 [Cotesia congregata] (281)
Egg	comp90421_c0_seq1	ref|XP_002568535.1| Pc21g15250 [Penicillium rubens Wisconsin 54-1255] emb|CAP96422.1| Pc21g15250 [Penicillium rubens Wisconsin 54-1255] (574)
Egg	comp85791_c0_seq1	ref|XP_011409335.1| PREDICTED: uncharacterized protein LOC105316215 [Amphimedon queenslandica] (157)
Egg	comp20594_c0_seq1	ref|XP_011196704.1| PREDICTED: 60S acidic ribosomal protein P0 [Bactrocera cucurbitae] (316)
Egg	comp81851_c0_seq1	ref|XP_003486373.1| PREDICTED: hypothetical protein LOC100747003 isoform 2 [Bombus impatiens] (1032)
Egg	comp91708_c0_seq1	gb|EFA06491.1| hypothetical protein TcasGA2_TC009388 [Tribolium castaneum] (981)
Egg	comp84566_c0_seq1	ref|XP_003845789.1| similar to 60S ribosomal protein L44 [Leptosphaeria maculans JN3] emb|CBY02310.1| similar to 60S ribosomal protein L44 [Leptosphaeria maculans JN3] (149)
Egg	comp15302_c0_seq1	ref|XP_006564199.1| PREDICTED: RNA polymerase II elongation factor ELL2-like isoform X1 [Apis mellifera] (694)
Egg	comp30044_c0_seq1	gb|KJJ23618.1| Cobalamin vitamin B12-independent methionine synthase MetE N-terminal [Penicillium solitum] (768)
Egg	comp37658_c0_seq1	gb|ACE75466.1| hypothetical protein GIP_L7_0050 [Glyptapanteles indiensis] (584)
Egg	comp80092_c1_seq1	gb|AGE89780.1| defensin 3 precursor [Cotesia vestalis] (73)
Egg	comp33209_c0_seq1	ref|XP_006571760.1| PREDICTED: uncharacterized protein LOC100576425 [Apis mellifera] (297)
Egg	comp91722_c0_seq1	ref|XP_003690600.1| PREDICTED: ubiquitin carboxyl-terminal hydrolase 3-like [Apis florea] (542)
Egg	comp34240_c0_seq1	ref|XP_003485456.1| PREDICTED: hypothetical protein LOC100748440 [Bombus impatiens] (94)
Egg	comp96815_c1_seq1	sp|P85213.2|DEF1_GALME RecName: Full=Defensin; AltName: Full=Galiomicin; Flags: Precursor [Galleria mellonella] (72)
Egg	comp81325_c0_seq1	ref|XP_011498691.1| PREDICTED: maternal protein pumilio-like isoform X3 [Ceratosolen solmsi marchali] (781)
Egg	comp99960_c0_seq1	gb|EFA13069.1| hypothetical protein TcasGA2_TC006868 [Tribolium castaneum] (1447)
Egg	comp83642_c0_seq1	ref|XP_008559147.1| PREDICTED: superoxide dismutase [Cu-Zn], chloroplastic-like [Microplitis demolitor] ref|XP_008559148.1| PREDICTED: superoxide dismutase [Cu-Zn], chloroplastic-like [Microplitis demolitor] (205)
Egg	comp25666_c0_seq1	ref|XP_002560790.1| Pc16g04380 [Penicillium rubens Wisconsin 54-1255] emb|CAP93108.1| Pc16g04380 [Penicillium rubens Wisconsin 54-1255] (387)
Egg	comp98279_c0_seq1	ref|XP_008213165.1| PREDICTED: uncharacterized protein LOC103317346 [Nasonia vitripennis] (1244)
Egg	comp80884_c0_seq1	ref|XP_011558439.1| PREDICTED: uncharacterized protein LOC105389074 [Plutella xylostella] (281)
Egg	comp61308_c0_seq1	gb|KDR09025.1| hypothetical protein L798_01151 [Zootermopsis nevadensis] (80)
Egg	comp24919_c0_seq1	ref|XP_008284817.1| PREDICTED: uncharacterized protein LOC103360717 isoform X2 [Stegastes partitus] (831)
Egg	comp93288_c0_seq1	ref|XP_002431649.1| Neuronal calcium sensor, putative [Pediculus humanus corporis] ref|XP_008556633.1| PREDICTED: neuronal calcium sensor 2 isoform X1 [Microplitis demolitor] gb|EEB18911.1| Neuronal calcium sensor, putative [Pediculus humanus corporis] (186)
Egg	comp20760_c0_seq1	ref|XP_003708221.1| PREDICTED: 1-acyl-sn-glycerol-3-phosphate acyltransferase alpha-like [Megachile rotundata] (274)
Egg	comp21665_c0_seq1	ref|XP_008553135.1| PREDICTED: NADH dehydrogenase [ubiquinone] 1 beta subcomplex subunit 2, mitochondrial-like [Microplitis demolitor] (98)
Egg	comp21380_c0_seq1	ref|XP_007899481.1| PREDICTED: S-phase kinase-associated protein 1 [Callorhinchus milii] ref|XP_007899482.1| PREDICTED: S-phase kinase-associated protein 1 [Callorhinchus milii] (163)
Egg	comp26596_c0_seq1	gb|ACT88125.1| AT15141p [Drosophila melanogaster] (159)
Egg	comp86270_c1_seq1	ref|XP_008552847.1| PREDICTED: poly [ADP-ribose] polymerase 1-like isoform X2 [Microplitis demolitor] (381)
Egg	comp70136_c0_seq1	ref|XP_002563507.1| Pc20g10130 [Penicillium rubens Wisconsin 54-1255] emb|CAP86342.1| Pc20g10130 [Penicillium rubens Wisconsin 54-1255] (95)
Egg	comp59481_c0_seq1	ref|XP_001629925.1| predicted protein [Nematostella vectensis] gb|EDO37862.1| predicted protein [Nematostella vectensis] (514)
Egg	comp26537_c0_seq1	ref|XP_003702314.1| PREDICTED: uncharacterized protein LOC100874842 [Megachile rotundata] (285)
Egg	comp41137_c0_seq1	gb|ACE75449.1| hypothetical protein GIP_L6_0040 [Glyptapanteles indiensis] (177)
Egg	comp98201_c0_seq1	ref|XP_008216011.1| PREDICTED: uncharacterized protein LOC100124275 isoform X2 [Nasonia vitripennis] (1378)
Egg	comp129439_c0_seq1	gb|EUN30202.1| glycoside hydrolase family 72 protein [Bipolaris victoriae FI3] (445)
Egg	comp19698_c0_seq1	ref|XP_008552847.1| PREDICTED: poly [ADP-ribose] polymerase 1-like isoform X2 [Microplitis demolitor] (381)
Egg	comp88482_c0_seq1	emb|CAR82261.1| HzNVORF140-like protein [Cotesia congregata] (330)
Egg	comp90309_c0_seq1	gb|ACI03614.1| CREB1 isoform protein [Cotesia glomerata] gb|ACI03623.1| CREB1 isoform protein [Cotesia rubecula] (306)
Egg	comp130519_c0_seq1	ref|XP_001601547.2| PREDICTED: band 7 protein AGAP004871 isoform X2 [Nasonia vitripennis] (273)
Egg	comp75081_c0_seq1	ref|XP_011054691.1| PREDICTED: guanine nucleotide-releasing factor 2 isoform X10 [Acromyrmex echinatior] (1168)
Egg	comp79484_c0_seq1	emb|CDM37037.1| Guanine nucleotide-binding protein subunit beta-like protein [Penicillium roqueforti FM164] (316)
Egg	comp89160_c0_seq1	ref|XP_002565947.1| Pc22g20470 [Penicillium rubens Wisconsin 54-1255] emb|CAP99335.1| Pc22g20470 [Penicillium rubens Wisconsin 54-1255] (141)
Egg	comp81076_c0_seq1	ref|XP_003248963.1| PREDICTED: zinc finger protein 62 homolog [Acyrthosiphon pisum] (740)
Egg	comp29004_c0_seq1	ref|XP_008555080.1| PREDICTED: superoxide dismutase [Cu-Zn] [Microplitis demolitor] (151)
Egg	comp21551_c0_seq1	emb|CAR31583.1| HzNVORF9-like2 protein [Cotesia congregata] (237)
Egg	comp22768_c0_seq1	ref|XP_001120999.2| PREDICTED: chymotrypsin inhibitor-like isoform 1 [Apis mellifera] (90)
Egg	comp91580_c0_seq1	gb|AGO14420.1| putative reverse transcriptase [Cotesia sesamiae] (562)
Egg	comp80628_c0_seq1	ref|XP_007688344.1| hypothetical protein COCMIDRAFT_37111 [Bipolaris oryzae ATCC 44560] ref|XP_007699762.1| hypothetical protein COCSADRAFT_36662 [Bipolaris sorokiniana ND90Pr] ref|XP_007714017.1| hypothetical protein COCCADRAFT_100666 [Bipolaris zeicola 26-R-13] ref|XP_008025256.1| hypothetical protein SETTUDRAFT_162843 [Setosphaeria turcica Et28A] gb|EMD64081.1| hypothetical protein COCSADRAFT_…
Egg	comp92050_c2_seq1	ref|XP_008545569.1| PREDICTED: GMP synthase [glutamine-hydrolyzing] [Microplitis demolitor] (719)
Egg	comp73920_c0_seq1	ref|XP_008193823.1| PREDICTED: protein C-ets-2 [Tribolium castaneum] (117)
Egg	comp129684_c0_seq1	gb|EAW88118.1| WD repeat domain 5, isoform CRA_b, partial [Homo sapiens] (158)
Egg	comp25184_c0_seq1	ref|XP_001600790.3| PREDICTED: 40S ribosomal protein S13, partial [Nasonia vitripennis] (98)
Egg	comp54475_c0_seq1	emb|CCQ19209.1| conserved hypothetical BEN domain protein [Cotesia sesamiae Kitale bracovirus] (906)
Egg	comp96325_c1_seq1	gb|AAX62411.1| putative mitochondrial ribosomal protein L36 [Lysiphlebus testaceipes] (130)
Egg	comp46690_c0_seq1	ref|XP_006563522.1| PREDICTED: mothers against decapentaplegic homolog 4 isoform X6 [Apis mellifera] (621)
Egg	comp45378_c0_seq1	ref|XP_006566010.1| PREDICTED: odorant binding protein 10 isoform X1 [Apis mellifera] (149)
Egg	comp56298_c0_seq1	ref|XP_006611245.1| PREDICTED: elongation of very long chain fatty acids protein AAEL008004-like isoform X4 [Apis dorsata] (322)
Egg	comp73653_c0_seq1	ref|WP_007549103.1| MULTISPECIES: ankyrin [Wolbachia] ref|YP_002727230.1| ankyrin repeat domain protein [Wolbachia sp. wRi] gb|EAL58809.1| ankyrin 3 [Wolbachia endosymbiont of Drosophila ananassae] gb|ACN95439.1| ankyrin repeat domain protein [Wolbachia sp. wRi] (336)
Egg	comp72662_c0_seq1	sp|P16320.2|NOF_DROME RecName: Full=120.7 kDa protein in NOF-FB transposable element [Drosophila melanogaster] (1056)
Egg	comp129725_c0_seq1	ref|XP_003251883.1| PREDICTED: protein rhomboid, partial [Apis mellifera] (177)
Egg	comp65726_c0_seq1	ref|XP_388519.1| hypothetical protein FG08343.1 [Fusarium graminearum PH-1] (203)
Egg	comp33732_c0_seq1	gb|AGE89781.1| defensin 1 precursor [Cotesia vestalis] (78)
Egg	comp19937_c0_seq1	emb|CAR31577.1| putative envelope protein ODV-E56-1 protein [Cotesia congregata] emb|CAR82254.1| putative viral envelope protein ODV-E56 [Cotesia congregata] (472)
Egg	comp29572_c0_seq1	ref|XP_008202285.1| PREDICTED: protein tramtrack, alpha isoform-like [Nasonia vitripennis] (221)
Egg	comp99298_c0_seq1	emb|CAR82241.1| hypothetical protein [Cotesia congregata] (143)
Egg	comp76512_c0_seq1	ref|XP_003707211.1| PREDICTED: tumor necrosis factor alpha-induced protein 8-like protein-like [Megachile rotundata] (249)
Egg	comp82646_c0_seq1	ref|XP_009174314.1| hypothetical protein T265_09852 [Opisthorchis viverrini] gb|KER21934.1| hypothetical protein T265_09852 [Opisthorchis viverrini] (394)
Egg	comp69820_c0_seq1	ref|XP_002564133.1| Pc22g00880 [Penicillium rubens Wisconsin 54-1255] emb|CAP97376.1| Pc22g00880 [Penicillium rubens Wisconsin 54-1255] gb|KGO48090.1| Ribosomal protein S13 [Penicillium expansum] gb|KGO59842.1| Ribosomal protein S13 [Penicillium expansum] gb|KGO71154.1| Ribosomal protein S13 [Penicillium expansum] (155)
Egg	comp89859_c0_seq1	ref|XP_008469178.1| PREDICTED: uncharacterized protein LOC103506561 [Diaphorina citri] (1042)
Egg	comp96622_c0_seq1	gb|ACE75495.1| hypothetical protein GFV_13g0090 [Glyptapanteles flavicoxis bracovirus] (194)
Egg	comp71736_c0_seq1	ref|XP_002135891.1| GA22538 [Drosophila pseudoobscura pseudoobscura] gb|EDY70778.1| GA22538 [Drosophila pseudoobscura pseudoobscura] (364)
Egg	comp4428_c0_seq1	ref|XP_003390761.1| PREDICTED: hypothetical protein LOC100636931, partial [Amphimedon queenslandica] (856)
Egg	comp88622_c1_seq1	ref|XP_001936808.1| phosphate permease (PHO89 /Pi cotransporter PHO89) [Pyrenophora tritici-repentis Pt-1C-BFP] gb|EDU49395.1| phosphate permease (PHO89 /Pi cotransporter PHO89) [Pyrenophora tritici-repentis Pt-1C-BFP] (593)
Egg	comp31649_c0_seq1	ref|XP_008543074.1| PREDICTED: NADH dehydrogenase [ubiquinone] flavoprotein 1, mitochondrial-like [Microplitis demolitor] (469)
Egg	comp74806_c0_seq1	emb|CDM30410.1| S-adenosylmethionine synthase [Penicillium roqueforti FM164] (387)
Egg	comp73440_c0_seq1	ref|XP_002565768.1| Pc22g18630 [Penicillium rubens Wisconsin 54-1255] emb|CAP99151.1| Pc22g18630 [Penicillium rubens Wisconsin 54-1255] (780)
Egg	comp26739_c0_seq1	ref|XP_008435740.1| PREDICTED: gastrula zinc finger protein XlCGF57.1-like [Poecilia reticulata] ref|XP_008435741.1| PREDICTED: gastrula zinc finger protein XlCGF57.1-like [Poecilia reticulata] (533)
Egg	comp72074_c0_seq1	ref|XP_393191.2| PREDICTED: inositol monophosphatase 1-like [Apis mellifera] (272)
Egg	comp47082_c0_seq1	ref|XP_006176489.1| PREDICTED: homeobox protein Hox-B2, partial [Camelus ferus] (121)
Egg	comp21010_c0_seq1	emb|CAR82262.1| hypothetical protein [Cotesia congregata] (583)
Egg	comp58938_c0_seq1	gb|AEE61516.1| unknown [Dendroctonus ponderosae] gb|ERL95318.1| hypothetical protein D910_12584 [Dendroctonus ponderosae] (623)
Egg	comp42143_c0_seq1	dbj|BAM19906.1| insulin receptor tyrosine kinase substrate, partial [Papilio xuthus] (147)
Egg	comp93047_c0_seq1	gb|EFQ32132.1| hypothetical protein GLRG_07276 [Colletotrichum graminicola M1.001] (304)
Egg	comp52998_c0_seq1	emb|CAR82239.1| hypothetical protein [Cotesia congregata] emb|CAR31574.1| putative 38K protein [Cotesia congregata] (300)
Egg	comp73188_c0_seq1	gb|AGF34716.1| heat shock protein 40 [Cotesia vestalis] (355)
Egg	comp65301_c0_seq1	ref|XP_003403135.1| PREDICTED: hypothetical protein LOC100645151 [Bombus terrestris] (80)
Egg	comp79289_c0_seq1	ref|XP_007930445.1| hypothetical protein MYCFIDRAFT_157020 [Pseudocercospora fijiensis CIRAD86] gb|EME79822.1| hypothetical protein MYCFIDRAFT_157020 [Pseudocercospora fijiensis CIRAD86] (380)
Egg	comp80309_c0_seq1	ref|XP_003701060.1| PREDICTED: uncharacterized protein LOC100882107 [Megachile rotundata] (1590)
Egg	comp86595_c0_seq1	ref|XP_009298967.1| PREDICTED: gastrula zinc finger protein XlCGF57.1-like, partial [Danio rerio] (255)
Egg	comp26130_c0_seq1	ref|XP_009955115.1| PREDICTED: unconventional myosin-VI-like, partial [Leptosomus discolor] (191)
Egg	comp66828_c0_seq1	emb|CAR82250.1| hypothetical protein [Cotesia congregata] (688)
Egg	comp23852_c0_seq1	ref|XP_008479381.1| PREDICTED: uncharacterized protein LOC103516198 [Diaphorina citri] (982)
Egg	comp18443_c0_seq1	ref|XP_004929086.1| PREDICTED: uncharacterized protein LOC101742111 [Bombyx mori] (1163)
Egg	comp90431_c0_seq1	gb|KFR06016.1| Zinc finger protein 271, partial [Opisthocomus hoazin] (229)
Egg	comp93212_c0_seq1	ref|XP_006564480.1| PREDICTED: mitogen-activated protein kinase kinase kinase 10 isoform X4 [Apis mellifera] (1131)
Egg	comp84581_c0_seq1	ref|XP_003702820.1| PREDICTED: glycolipid transfer protein domain-containing protein 1-like [Megachile rotundata] (211)
Egg	comp27228_c0_seq1	gb|KDR19277.1| Ubiquitin-conjugating enzyme E2 Q1 [Zootermopsis nevadensis] (374)
Egg	comp33009_c0_seq1	ref|XP_003400823.1| PREDICTED: eukaryotic translation initiation factor 3 subunit B-like isoform 2 [Bombus terrestris] ref|XP_003493039.1| PREDICTED: eukaryotic translation initiation factor 3 subunit B-like isoform 2 [Bombus impatiens] (695)
Egg	comp87726_c0_seq1	ref|XP_004208514.1| PREDICTED: zinc finger MYM-type protein 1-like [Hydra vulgaris] (496)
Egg	comp29092_c0_seq1	ref|XP_008560140.1| PREDICTED: NADH dehydrogenase [ubiquinone] 1 beta subcomplex subunit 5, mitochondrial [Microplitis demolitor] (188)
Egg	comp79050_c0_seq1	gb|EKV11326.1| 40S ribosomal protein S8 [Penicillium digitatum PHI26] gb|EKV19926.1| 40S ribosomal protein S8 [Penicillium digitatum Pd1] (584)
Egg	comp75592_c0_seq1	ref|XP_011193658.1| PREDICTED: zinc finger BED domain-containing protein 6 [Bactrocera cucurbitae] (223)
Egg	comp21661_c0_seq1	ref|XP_008543532.1| PREDICTED: NADH dehydrogenase [ubiquinone] 1 alpha subcomplex subunit 6 [Microplitis demolitor] (121)
Egg	comp22490_c0_seq1	gb|ABK63311.1| hypothetical protein [Cotesia plutellae polydnavirus] gb|AEE09455.1| conserved hypothetical protein [Cotesia vestalis bracovirus] (68)
Egg	comp45060_c0_seq1	emb|CAA91234.2| hypothetical protein [Chelonus inanitus bracovirus] (544)
Egg	comp42583_c0_seq1	ref|WP_043155999.1| carboxymuconolactone decarboxylase [Pseudomonas aeruginosa] (146)
Egg	comp133048_c0_seq1	ref|XP_001948413.2| PREDICTED: uncharacterized protein LOC100167845 isoform X2 [Acyrthosiphon pisum] (383)
Egg	comp91319_c0_seq1	ref|XP_003485847.1| PREDICTED: niemann-Pick C1 protein-like [Bombus impatiens] (1224)
Egg	comp60055_c0_seq1	ref|XP_001954939.1| GF16493 [Drosophila ananassae] gb|EDV43500.1| GF16493 [Drosophila ananassae] (341)
Egg	comp86787_c0_seq1	ref|XP_006622050.1| PREDICTED: choline-phosphate cytidylyltransferase A-like isoform X4 [Apis dorsata] (367)
Egg	comp56669_c0_seq1	ref|XP_002426477.1| nhl repeat-containing protein, putative [Pediculus humanus corporis] gb|EEB13739.1| nhl repeat-containing protein, putative [Pediculus humanus corporis] (1324)
Egg	comp91711_c0_seq1	ref|XP_008559108.1| PREDICTED: glycerol-3-phosphate dehydrogenase [NAD(+)], cytoplasmic-like isoform X3 [Microplitis demolitor] (358)
Egg	comp83993_c1_seq1	ref|XP_003696003.1| PREDICTED: LOW QUALITY PROTEIN: cytosol aminopeptidase-like [Apis florea] (512)
Egg	comp72703_c0_seq1	ref|XP_006561479.1| PREDICTED: uncharacterized protein LOC725662 [Apis mellifera] (3849)
Egg	comp91068_c0_seq1	ref|NP_064991.1| MTG-like gene family protein [Amsacta moorei entomopoxvirus 'L'] gb|AAG02915.1|AF250284_209 AMV209 [Amsacta moorei entomopoxvirus 'L'] (463)
Egg	comp21818_c0_seq1	ref|XP_008557634.1| PREDICTED: isocitrate dehydrogenase [NADP] cytoplasmic [Microplitis demolitor] (477)
Egg	comp67816_c0_seq1	ref|XP_006564608.1| PREDICTED: serine/threonine-protein kinase STE20 isoform X1 [Apis mellifera] (1544)
Egg	comp30031_c0_seq1	ref|XP_002429615.1| NEDD8 precursor, putative [Pediculus humanus corporis] gb|EEB16877.1| NEDD8 precursor, putative [Pediculus humanus corporis] (85)
Egg	comp46156_c0_seq1	gb|EMF10130.1| 60S ribosomal protein L36 [Sphaerulina musiva SO2202] (106)
Egg	comp128492_c0_seq1	gb|EKV05302.1| 40S ribosomal protein S1 [Penicillium digitatum PHI26] gb|EKV19788.1| 40S ribosomal protein S1 [Penicillium digitatum Pd1] gb|KGO39919.1| Ribosomal protein S3Ae [Penicillium expansum] gb|KGO53317.1| Ribosomal protein S3Ae [Penicillium expansum] gb|KGO61380.1| Ribosomal protein S3Ae [Penicillium expansum] (256)
Egg	comp55226_c0_seq1	ref|XP_003491047.1| PREDICTED: protein dopey-1 homolog isoform 1 [Bombus impatiens] ref|XP_003491048.1| PREDICTED: protein dopey-1 homolog isoform 2 [Bombus impatiens] (2487)
Egg	comp59358_c0_seq1	ref|XP_004933603.1| PREDICTED: uncharacterized protein LOC101742133 [Bombyx mori] (591)
Egg	comp27071_c0_seq1	ref|XP_003489188.1| PREDICTED: splicing factor 3B subunit 2-like [Bombus impatiens] (732)
Egg	comp46913_c0_seq1	ref|XP_003697444.1| PREDICTED: tripartite motif-containing protein 71-like [Apis florea] (721)
Egg	comp97011_c1_seq1	ref|XP_009050644.1| hypothetical protein LOTGIDRAFT_180523 [Lottia gigantea] gb|ESO98647.1| hypothetical protein LOTGIDRAFT_180523 [Lottia gigantea] (276)
Egg	comp133331_c0_seq1	ref|XP_008548158.1| PREDICTED: glucose dehydrogenase [FAD, quinone] [Microplitis demolitor] gb|EZA45342.1| glucose dehydrogenase acceptor-like protein-13 [Microplitis demolitor] (623)
Egg	comp59095_c0_seq1	ref|XP_011502683.1| PREDICTED: paired box pox-meso protein-like, partial [Ceratosolen solmsi marchali] (411)
Egg	comp85141_c0_seq1	ref|XP_003451195.1| PREDICTED: zinc finger protein with KRAB and SCAN domains 8-like [Oreochromis niloticus] (474)
Egg	comp29316_c0_seq1	ref|XP_008556809.1| PREDICTED: isocitrate dehydrogenase [NAD] subunit gamma, mitochondrial isoform X1 [Microplitis demolitor] ref|XP_008556810.1| PREDICTED: isocitrate dehydrogenase [NAD] subunit gamma, mitochondrial isoform X1 [Microplitis demolitor] (385)
Egg	comp29385_c0_seq1	emb|CAR31577.1| putative envelope protein ODV-E56-1 protein [Cotesia congregata] emb|CAR82254.1| putative viral envelope protein ODV-E56 [Cotesia congregata] (472)
Egg	comp97086_c0_seq1	ref|XP_004925080.1| PREDICTED: uncharacterized protein LOC101741859 [Bombyx mori] (1955)
Egg	comp21180_c0_seq1	ref|XP_003697618.1| PREDICTED: AP-2 complex subunit sigma-like [Apis florea] (153)
Egg	comp21290_c0_seq1	ref|XP_001600095.2| PREDICTED: uncharacterized protein LOC100115344 [Nasonia vitripennis] (616)
Egg	comp60700_c0_seq1	ref|XP_003690894.1| PREDICTED: protein ROP-like isoform 2 [Apis florea] (634)
Egg	comp86553_c0_seq1	ref|XP_001941546.1| phosphate permease (PHO89 /Pi cotransporter PHO89) [Pyrenophora tritici-repentis Pt-1C-BFP] gb|EDU44265.1| phosphate permease (PHO89 /Pi cotransporter PHO89) [Pyrenophora tritici-repentis Pt-1C-BFP] (574)
Egg	comp21828_c0_seq1	ref|XP_008557634.1| PREDICTED: isocitrate dehydrogenase [NADP] cytoplasmic [Microplitis demolitor] (477)
Egg	comp33779_c0_seq1	ref|NP_001137382.1| RNA polymerase II subunit 10 [Nasonia vitripennis] ref|XP_008553810.1| PREDICTED: DNA-directed RNA polymerases I, II, and III subunit RPABC5 [Microplitis demolitor] gb|EZA44866.1| RNA polymerase II subunit 10 [Microplitis demolitor] (67)
Egg	comp30540_c0_seq1	ref|XP_971201.1| PREDICTED: mitochondrial import inner membrane translocase subunit Tim17-B-like [Tribolium castaneum] (165)
Egg	comp34147_c0_seq1	ref|XP_003488201.1| PREDICTED: T-complex protein 1 subunit zeta-like isoform 2 [Bombus impatiens] (494)
Egg	comp70516_c0_seq1	gb|KDR09038.1| Cation transport regulator-like protein 2 [Zootermopsis nevadensis] (200)
Egg	comp77665_c0_seq1	ref|XP_003699179.1| PREDICTED: programmed cell death protein 2-like [Megachile rotundata] (357)
Egg	comp98416_c0_seq1	ref|XP_004933603.1| PREDICTED: uncharacterized protein LOC101742133 [Bombyx mori] (591)
Egg	comp26717_c0_seq1	ref|XP_003691001.1| PREDICTED: uncharacterized protein LOC100865420 [Apis florea] (243)
Egg	comp39895_c0_seq1	ref|XP_004206319.1| PREDICTED: uncharacterized protein LOC101235388 [Hydra vulgaris] (232)
Egg	comp32436_c0_seq1	gb|ACE75272.1| hypothetical protein GFP_L5_0200 [Glyptapanteles flavicoxis] (884)
Egg	comp51878_c0_seq1	ref|XP_011498941.1| PREDICTED: probable N-acetyltransferase CML3 [Ceratosolen solmsi marchali] (267)
Egg	comp46020_c0_seq1	ref|XP_008204543.1| PREDICTED: protein dopey-1 homolog isoform X1 [Nasonia vitripennis] (2521)
Egg	comp22830_c0_seq1	ref|XP_003427122.1| PREDICTED: uncharacterized protein LOC100678920 [Nasonia vitripennis] (47)
Egg	comp56271_c0_seq1	gb|ACE75402.1| reverse transcriptase-like protein [Glyptapanteles indiensis] (285)
Egg	comp95394_c0_seq1	ref|XP_008212939.1| PREDICTED: solute carrier family 26 member 10-like isoform X3 [Nasonia vitripennis] (737)
Egg	comp90837_c1_seq1	ref|XP_003694429.1| PREDICTED: potassium voltage-gated channel subfamily H member 7-like [Apis florea] (874)
Egg	comp61152_c0_seq1	ref|XP_003698009.1| PREDICTED: synaptotagmin-7-like [Apis florea] (418)
Egg	comp89214_c0_seq1	ref|XP_011494424.1| PREDICTED: zinc finger protein ubi-d4-like [Ceratosolen solmsi marchali] (374)
Egg	comp62501_c0_seq1	ref|XP_008031039.1| hypothetical protein SETTUDRAFT_166021 [Setosphaeria turcica Et28A] gb|EOA81627.1| hypothetical protein SETTUDRAFT_166021 [Setosphaeria turcica Et28A] (701)
Egg	comp29130_c0_seq1	ref|XP_008549223.1| PREDICTED: NADH dehydrogenase [ubiquinone] 1 alpha subcomplex subunit 9, mitochondrial [Microplitis demolitor] (414)
Egg	comp47051_c0_seq1	ref|XP_008200584.1| PREDICTED: tyrosine-protein phosphatase 99A [Tribolium castaneum] (1227)
Egg	comp68686_c0_seq1	ref|XP_003702777.1| PREDICTED: probable ATP-dependent RNA helicase DDX46-like [Megachile rotundata] (1035)
Egg	comp45677_c0_seq1	ref|XP_006619017.1| PREDICTED: probable ATP-dependent RNA helicase DDX20-like [Apis dorsata] (623)
Egg	comp86492_c0_seq1	ref|XP_008207829.1| PREDICTED: putative N-acetylglucosamine-6-phosphate deacetylase [Nasonia vitripennis] (409)
Egg	comp73039_c0_seq1	gb|EHJ70953.1| hypothetical protein KGM_14785 [Danaus plexippus] (379)
Egg	comp90388_c0_seq1	gb|EFX82983.1| hypothetical protein DAPPUDRAFT_223537 [Daphnia pulex] (180)
Egg	comp64433_c0_seq1	ref|XP_001607976.1| PREDICTED: eukaryotic translation initiation factor 5A [Nasonia vitripennis] ref|XP_001607974.1| PREDICTED: eukaryotic translation initiation factor 5A [Nasonia vitripennis] ref|XP_001607980.1| PREDICTED: eukaryotic translation initiation factor 5A [Nasonia vitripennis] ref|XP_003428212.1| PREDICTED: eukaryotic translation initiation factor 5A [Nasonia vitripennis] (160)
Egg	comp81442_c0_seq1	gb|ETI44833.1| hypothetical protein F443_10494 [Phytophthora parasitica P1569] (422)
Egg	comp26554_c0_seq1	ref|XP_006567619.1| PREDICTED: longitudinals lacking protein, isoforms N/O/W/X/Y-like isoform X80 [Apis mellifera] (473)
Egg	comp82443_c0_seq1	gb|KGO39012.1| Ribosomal protein L22/L17 [Penicillium expansum] gb|KGO62252.1| Ribosomal protein L22/L17 [Penicillium expansum] gb|KGO70712.1| Ribosomal protein L22/L17 [Penicillium expansum] (543)
Egg	comp80976_c0_seq1	ref|XP_009050644.1| hypothetical protein LOTGIDRAFT_180523 [Lottia gigantea] gb|ESO98647.1| hypothetical protein LOTGIDRAFT_180523 [Lottia gigantea] (276)
Egg	comp72346_c0_seq1	ref|XP_003303585.1| 40S ribosomal protein S27 [Pyrenophora teres f. teres 0-1] gb|EFQ88323.1| hypothetical protein PTT_15845 [Pyrenophora teres f. teres 0-1] (137)
Egg	comp20616_c0_seq1	gb|ADI40515.1| mitochondrial H+-transporting ATP synthase F0 complex subunit C2 [Scotophilus kuhlii] (120)
Egg	comp50393_c0_seq1	ref|XP_008207353.1| PREDICTED: probable small nuclear ribonucleoprotein Sm D1 [Nasonia vitripennis] (123)
Egg	comp47696_c0_seq1	ref|XP_009081982.1| PREDICTED: AN1-type zinc finger protein 6-like [Acanthisitta chloris] (175)
Egg	comp22397_c0_seq1	emb|CCQ19207.1| conserved hypothetical protein RNAseT2-like [Cotesia sesamiae Kitale bracovirus] (515)
Egg	comp132311_c0_seq1	ref|XP_001934388.1| hypothetical protein PTRG_04055 [Pyrenophora tritici-repentis Pt-1C-BFP] gb|EDU46893.1| hypothetical protein PTRG_04055 [Pyrenophora tritici-repentis Pt-1C-BFP] (68)
Egg	comp24659_c0_seq1	gb|KIJ20603.1| hypothetical protein PAXINDRAFT_124931, partial [Paxillus involutus ATCC 200175] (120)
Egg	comp22554_c0_seq1	ref|XP_003488818.1| PREDICTED: U6 snRNA-associated Sm-like protein LSm4-like [Bombus impatiens] ref|XP_003697713.1| PREDICTED: U6 snRNA-associated Sm-like protein LSm4-like [Apis florea] (139)
Egg	comp50386_c0_seq1	gb|EHJ75575.1| ribosomal protein L39 [Danaus plexippus] (102)
Egg	comp33977_c0_seq1	ref|XP_008206554.1| PREDICTED: uncharacterized protein DDB_G0284459-like [Nasonia vitripennis] (1237)
Egg	comp84586_c1_seq1	ref|XP_008215459.1| PREDICTED: trichohyalin isoform X2 [Nasonia vitripennis] (1957)
Egg	comp58906_c0_seq1	gb|EGI65716.1| hypothetical protein G5I_05817 [Acromyrmex echinatior] (197)
Egg	comp21810_c0_seq1	gb|EGI70231.1| Pterin-4-alpha-carbinolamine dehydratase 2 [Acromyrmex echinatior] (138)
Egg	comp94241_c0_seq1	sp|Q03278.2|PO21_NASVI RecName: Full=Retrovirus-related Pol polyprotein from type-1 retrotransposable element R2; AltName: Full=Retrovirus-related Pol polyprotein from type I retrotransposable element R2; Includes: RecName: Full=Reverse transcriptase; Includes: RecName: Full=Endonuclease, partial [Nasonia vitripennis] gb|AAC34927.1| reverse transcriptase [Nasonia vitripennis] (1025)
Egg	comp2548_c0_seq1	ref|XP_003704978.1| PREDICTED: sn1-specific diacylglycerol lipase alpha-like [Megachile rotundata] (1073)
Egg	comp79460_c0_seq1	ref|XP_007571914.1| PREDICTED: gastrula zinc finger protein XlCGF57.1-like [Poecilia formosa] (387)
Egg	comp45994_c0_seq1	ref|XP_008203355.1| PREDICTED: ras-related C3 botulinum toxin substrate 1 isoform X1 [Nasonia vitripennis] (235)
Egg	comp58549_c0_seq1	ref|XP_011504205.1| PREDICTED: glucose-6-phosphate isomerase [Ceratosolen solmsi marchali] (557)
Egg	comp22802_c0_seq1	gb|EGI67476.1| hypothetical protein G5I_03869 [Acromyrmex echinatior] (761)
Egg	comp90514_c0_seq1	gb|ACE75061.1| conserved hypothetical protein [Glyptapanteles flavicoxis] (565)
Egg	comp58705_c0_seq1	ref|XP_002561366.1| Pc16g10560 [Penicillium rubens Wisconsin 54-1255] emb|CAP93726.1| Pc16g10560 [Penicillium rubens Wisconsin 54-1255] (221)
Egg	comp81208_c0_seq1	ref|XP_003399879.1| PREDICTED: LOW QUALITY PROTEIN: putative fatty acyl-CoA reductase CG8306-like [Bombus terrestris] (507)
Egg	comp19577_c0_seq1	ref|XP_008552767.1| PREDICTED: asparagine synthetase [glutamine-hydrolyzing] [Microplitis demolitor] (559)
